# Supplementary material for: RfaH Counter-Silences Inhibition of Transcript Elongation by H-NS–StpA Nucleoprotein Filaments in Pathogenic Escherichia coli
Source: mBio. 2022 Oct 20;13(6):e02662-22. doi: 10.1128/mbio.02662-22 (PMC9765446; doi:10.1128/mbio.02662-22)
Supplement: Data set S1 [file mbio.02662-22-s0008.xlsx]

## Sheet: Legend
Legend	Description	Relevant figures
1A	Per gene analyses in CFT073	Figs. 1B, C, E
1B	Summary of genome-wide H-NS binding in CFT073 and MG1655	Figs. 1B, C
1C	H-NS signal per gene in MG1655	Fig. S1
1D	RNAP-H-NS class analysis	Figs. 1E
1E	H-NS and StpA signal on genes	Fig. 6, Fig. S6
1F	Summary of H-NS and StpA signal on genes	Fig. 6, Fig. S6
1G	DNA sequence discrepancies with NCBI record NC_004431.1 for CFT073	See methods
1H	Seqeunce differences found in only a subset of CFT073 datasets	See methods

## Sheet: 1A per gene analyses 
Gene name	old gene name or RefSeq tag	Start coordinate	End coordinate	Gene length (nt)	Strand	Ortholog pair in MG1655	Average H-NS IP/Input signal	Average Beta IP/Input signal	Bound by H-NS?	RNAP-H-NS Class I (Neither Neither)	RNAP-H-NS Class II (H-NS bound, RNAP background)	RNAP-H-NS Class III (H-NS bound, RNAP weak)	RNAP-H-NS Class IV (H-NS bound, RNAP strong)	RNAP-H-NS Class V (H-NS not bound, RNAP low)	RNAP-H-NS Class VI (H-NS not bound, RNAP strong)	RfaH bound in WT	RfaH bound in ΔhnsΔstpA
thrL	c5491	189	255	66	+	Undetermined	3.36	10.85							Class VI
tnpA	c0002	452	911	459	+	CFT specific	1.67	1.6						Class V
thrA	c0003	1047	3510	2463	+	Ortholog pair	0.8	1.39						Class V
thrB	c0004	3511	4444	933	+	Ortholog pair	0.64	1.19						Class V
thrC	c0005	4444	5731	1287	+	Ortholog pair	0.96	1.23						Class V
c0007	c0007	5944	6241	297	+	Ortholog pair	1.57	1.51						Class V
yaaA	c0010	6300	7077	777	-	Ortholog pair	1.16	1.05						Class V
yaaJ	c0011	7146	8577	1431	-	Ortholog pair	0.95	0.71						Class V
tal	c0012	8855	9809	954	+	Ortholog pair	0.6	4.22							Class VI
mog	c0013	9923	10511	588	+	Ortholog pair	0.58	1.78						Class V
satP	c0015	10715	11282	567	-	Ortholog pair	1.13	1.85						Class V
msyB	c0016	11430	12144	714	-	Ortholog pair	1.29	0.6						Class V
yaaI	c0017	12169	12574	405	-	Ortholog pair	2.19	0.57						Class V
dnaK	c0019	12945	14862	1917	+	Ortholog pair	0.75	6.17							Class VI
dnaJ	c0020	14950	16081	1131	+	Ortholog pair	0.62	4.03							Class VI
mokC	c5653	16185	16338	153	-	Ortholog pair	3.55	6.74							Class VI
c0021	c0021	16952	17714	762	+	CFT specific	36.71	0.44	H-NS bound			Class III
c0022	c0022	17733	19227	1494	+	CFT specific	15.31	0.47	H-NS bound			Class III
c0023	c0023	19355	20615	1260	+	CFT specific	15.61	0.88	H-NS bound			Class III
nhaA	c0024	20849	22016	1167	+	Ortholog pair	1.53	2.51						Class V
nhaR	c0025	22075	22981	906	+	Ortholog pair	0.92	3.02							Class VI
rpsT	c0027	23076	23340	264	-	Ortholog pair	0.7	46.69							Class VI
yaaY	c0028	23442	23661	219	+	Ortholog pair	0.6	29.93							Class VI
ribF	c0029	23668	24610	942	+	Ortholog pair	0.69	4.34							Class VI
ileS	c0030	24652	27469	2817	+	Ortholog pair	0.53	2.93							Class VI
lspA	c0031	27468	27963	495	+	Ortholog pair	0.62	3.37							Class VI
fkpB	c0032	28070	28520	450	+	Ortholog pair	0.71	1.96						Class V
ispH	c0033	28521	29472	951	+	Ortholog pair	0.62	1.62						Class V
rihC	c0035	29537	30452	915	+	Ortholog pair	0.96	0.71						Class V
c0036	c0036	30474	30840	366	+	CFT specific	2.1	0.8						Class V
dapB	c0037	31000	31822	822	+	Ortholog pair	0.72	0.69						Class V
carA	c0040	32277	33426	1149	+	Ortholog pair	0.73	1.17						Class V
carB	c0041	33443	36665	3222	+	Ortholog pair	0.81	0.77						Class V
caiF	c0043	36925	37321	396	+	Ortholog pair	5.57	0.56						Class V
caiE	c0044	37439	38030	591	-	Ortholog pair	0.77	0.51						Class V
caiD	c0045	38035	38821	786	-	Ortholog pair	3.17	0.49						Class V
caiC	c0046	38929	40483	1554	-	Ortholog pair	2.86	0.6						Class V
caiB	c0047	40555	41773	1218	-	Ortholog pair	0.86	0.49						Class V
caiA	c0048	41900	43043	1143	-	Ortholog pair	0.78	0.66						Class V
caiT	c0049	43073	44588	1515	-	Ortholog pair	5.63	0.37		Class I
fixA	c0050	45060	45831	771	+	Ortholog pair	6.58	0.36		Class I
fixB	c5700	45845	46786	941	+	Ortholog pair	0.65	0.38		Class I
fixC	c0053	46808	48095	1287	+	Ortholog pair	0.64	0.37		Class I
fixX	c0054	48091	48379	288	+	Ortholog pair	0.48	0.27		Class I
yaaU	c0055	48437	49769	1332	+	Ortholog pair	0.94	0.78						Class V
kefF	c0056	49876	50407	531	+	Ortholog pair	0.93	0.51						Class V
kefC	c0057	50399	52262	1863	+	Ortholog pair	0.79	0.55						Class V
folA	c0058	52453	52933	480	+	Ortholog pair	0.88	2.38						Class V
c0059	c0059	53018	53252	234	+	CFT specific	1	4.7							Class VI
c0060	c0060	53254	53569	315	+	CFT specific	1.12	4.98							Class VI
apaH	c0061	53565	54414	849	-	Ortholog pair	0.64	2.25						Class V
apaG	c0063	54420	54798	378	-	Ortholog pair	0.8	2.13						Class V
rsmA	c0064	54800	55622	822	-	Ortholog pair	0.67	2.22						Class V
pdxA	c0065	55618	56608	990	-	Ortholog pair	0.61	2.23						Class V
surA	c0066	56607	57894	1287	-	Ortholog pair	0.56	3							Class VI
lptD	c0067	57946	60301	2355	-	Ortholog pair	0.65	3.38							Class VI
djlA	c0068	60555	61371	816	+	Ortholog pair	0.89	1.88						Class V
rluA	c0069	61488	62148	660	-	Ortholog pair	0.61	2.64							Class VI
rapA	c0070	62159	65066	2907	-	Ortholog pair	0.52	2.08						Class V
polB	c0071	65230	67582	2352	-	Ortholog pair	0.69	1.52						Class V
tnpA_1	c0072	67773	68232	459	+	CFT specific	1.56	1.09						Class V
araD	c0073	68368	69064	696	-	Ortholog pair	0.73	0.47						Class V
araA	c0074	69348	70851	1503	-	Ortholog pair	0.55	0.42		Class I
araB	c0075	70861	72562	1701	-	Ortholog pair	0.65	0.39		Class I
araC	c0076	72900	73746	846	+	Ortholog pair	7.72	0.96	H-NS bound			Class III
c0078	c0078	74260	74494	234	+	CFT specific	55.62	0.58	H-NS bound			Class III
c0079	c0079	74535	75108	573	+	CFT specific	73.97	0.78	H-NS bound			Class III
c0080	c0080	75114	75537	423	+	CFT specific	60.35	1.04	H-NS bound			Class III
yabI	c0081	75691	76456	765	+	Ortholog pair	1.68	1.74						Class V
thiQ	c0082	76569	77268	699	-	Ortholog pair	0.59	1.44						Class V
thiP	c0083	77251	78862	1611	-	Ortholog pair	0.59	1.07						Class V
thiB	c0084	78837	79821	984	-	Ortholog pair	0.55	1.68						Class V
sgrR	c0085	79984	81640	1656	-	Ortholog pair	0.69	0.81						Class V
sgrT	c5701	81728	81860	132	+	Ortholog pair	1.24	1.41						Class V
tnpA_2	c0086	82076	82535	459	+	CFT specific	1.01	0.86						Class V
leuD	c0087	82678	83284	606	-	Ortholog pair	0.68	1.13						Class V
leuC	c0089	83294	84695	1401	-	Ortholog pair	0.72	0.58						Class V
leuB	c0090	84697	85789	1092	-	Ortholog pair	0.58	0.5						Class V
leuA	c0091	85788	87360	1572	-	Ortholog pair	1	0.67						Class V
leuL	c5492	87450	87537	87	-	Ortholog pair	10.6	3.78	H-NS bound				Class IV
leuO	c0093	88194	89139	945	+	Ortholog pair	15.84	0.62	H-NS bound			Class III
C_RS29850	C_RS29850	89299	89338	39	-	Undetermined	28.71	0.82	H-NS bound			Class III
ilvI	c0095	89456	91181	1725	+	Ortholog pair	1.87	0.67						Class V
ilvN	c0096	91183	91675	492	+	Ortholog pair	2.04	0.71						Class V
c5493	c5493	91686	91773	87	+	CFT specific	2.65	1.22						Class V
cra	c0098	91854	92859	1005	+	Ortholog pair	1.32	1.49						Class V
mraZ	c0099	93460	93919	459	+	Ortholog pair	0.95	10.93							Class VI
rsmH	c0100	93920	94862	942	+	Ortholog pair	0.45	6.71							Class VI
ftsL	c0101	94858	95224	366	+	Ortholog pair	0.54	5.55							Class VI
ftsI	c0102	95239	97006	1767	+	Ortholog pair	0.58	4.16							Class VI
murE	c0103	96992	98480	1488	+	Ortholog pair	0.46	3.49							Class VI
murF	c0104	98476	99835	1359	+	Ortholog pair	0.47	3.27							Class VI
mraY	c0105	99828	100911	1083	+	Ortholog pair	0.49	3.33							Class VI
murD	c0106	100913	102230	1317	+	Ortholog pair	0.4	2.75							Class VI
ftsW	c0107	102229	103474	1245	+	Ortholog pair	0.44	3.41							Class VI
murG	c0108	103470	104538	1068	+	Ortholog pair	0.46	3.31							Class VI
murC	c0109	104591	106067	1476	+	Ortholog pair	0.57	3.15							Class VI
ddlB	c0110	106059	106980	921	+	Ortholog pair	0.47	4.04							Class VI
ftsQ	c0111	106981	107812	831	+	Ortholog pair	0.47	4.56							Class VI
ftsA	c0112	107808	109071	1263	+	Ortholog pair	0.51	4.82							Class VI
ftsZ	c0113	109131	110283	1152	+	Ortholog pair	0.46	6.1							Class VI
lpxC	c0114	110383	111301	918	+	Ortholog pair	0.61	17.93							Class VI
secM	c0115	111531	112044	513	+	Ortholog pair	0.78	6.83							Class VI
secA	c0116	112105	114811	2706	+	Ortholog pair	0.6	3.16							Class VI
mutT	c0117	114870	115269	399	+	Ortholog pair	1.02	1.24						Class V
C_RS28980	C_RS28980	115371	116715	1344	+	Undetermined	0.75	1.32						Class V
yacG	c0121	116787	116985	198	-	Ortholog pair	0.92	3.08							Class VI
zapD	c0122	116994	117738	744	-	Ortholog pair	0.9	2.53						Class V
coaE	c0123	117737	118358	621	-	Ortholog pair	1.08	3.96							Class VI
C_RS29855	C_RS29855	118382	118427	45	+	Undetermined	2.25	17.83							Class VI
guaC	c0124	118582	119626	1044	+	Ortholog pair	0.95	4.75							Class VI
hofC	c0125	119660	120863	1203	-	Ortholog pair	0.76	0.69						Class V
gspE	c0126	120852	122238	1386	-	Undetermined	0.75	0.5						Class V
ppdD	c0127	122247	122688	441	-	Ortholog pair	0.83	0.41		Class I
nadC	c0128	122891	123785	894	-	Ortholog pair	0.73	0.88						Class V
ampD	c0129	123872	124424	552	+	Ortholog pair	0.75	0.68						Class V
ampE	c0130	124420	125275	855	+	Ortholog pair	0.8	0.91						Class V
aroP	c0131	125317	126688	1371	-	Ortholog pair	1.02	1.44						Class V
hcp	c0132	127215	128997	1782	+	Undetermined	20.62	0.78	H-NS bound			Class III
c0133	c0133	129002	129293	291	+	CFT specific	51.88	0.69	H-NS bound			Class III
C_RS00640	C_RS00640	129690	129984	294	+	Undetermined	40.04	0.61	H-NS bound			Class III
C_RS00645	C_RS00645	130139	130379	240	+	Undetermined	36.53	1.72	H-NS bound			Class III
c0137	c0137	130379	130670	291	+	CFT specific	18.61	2.28	H-NS bound			Class III
c0139	c0139	131043	132257	1214	+	CFT specific	0.78	0.59						Class V
pdhR	c0140	132438	133203	765	+	Ortholog pair	0.52	23.68							Class VI
aceE	c0142	133363	136027	2664	+	Ortholog pair	0.44	12.48							Class VI
aceF	c5702	136041	137935	1894	+	Ortholog pair	0.42	9.7							Class VI
lpdA	c0145	138142	139567	1425	+	Ortholog pair	0.51	12.76							Class VI
yacH	c0146	139808	141590	1782	-	Ortholog pair	0.64	1.4						Class V
acnB	c0147	141944	144542	2598	+	Ortholog pair	0.54	3.62							Class VI
yacL	c0148	144716	145079	363	+	Ortholog pair	0.75	1.78						Class V
speD	c0149	145116	145911	795	-	Ortholog pair	1.43	1.58						Class V
speE	c0150	145926	146793	867	-	Ortholog pair	0.9	2.22						Class V
yacC	c0151	146898	147246	348	-	Ortholog pair	1.07	3.43							Class VI
cueO	c0152	147411	148962	1551	+	Ortholog pair	0.66	0.85						Class V
gcd	c0153	149039	151430	2391	-	Ortholog pair	0.7	2.32						Class V
hpt	c0154	151635	152172	537	+	Ortholog pair	1.02	4.04							Class VI
can	c0155	152212	152875	663	-	Ortholog pair	0.76	6.96							Class VI
yadG	c0156	152983	153910	927	+	Ortholog pair	1	1.01						Class V
yadH	c0157	153906	154677	771	+	Ortholog pair	0.84	0.94						Class V
yadI	c0158	154781	155222	441	+	Ortholog pair	1.08	1.14						Class V
yadE	c0159	155285	156515	1230	+	Ortholog pair	1.56	1.19						Class V
panD	c0160	156518	156899	381	-	Ortholog pair	0.75	2.34						Class V
rpnC	c0162	157172	158117	945	+	Undetermined	1.4	0.9						Class V
c0163	c0163	158185	158383	198	+	CFT specific	3.12	2.81							Class VI
panC	c0164	158464	159317	853	-	Ortholog pair	1.2	2.85							Class VI
panB	c0165	159328	160123	795	-	Ortholog pair	0.95	2.33						Class V
c0166	c0166	160234	161500	1266	-	Ortholog pair	14.35	7.99	H-NS bound				Class IV
c0167	c0167	161549	162146	597	-	Ortholog pair	33.1	0.58	H-NS bound		Class II	Class III
yadL	c0168	162172	162781	609	-	Ortholog pair	23.32	0.39	H-NS bound
c0169	c0169	162792	163359	567	-	Ortholog pair	34.67	0.54	H-NS bound			Class III
htrE	c0170	163375	165964	2589	-	Ortholog pair	6.25	0.62						Class V
c0171	c0171	165998	166739	741	-	Ortholog pair	9.33	0.59	H-NS bound			Class III
c0172	c0172	166847	167438	591	-	Ortholog pair	28.25	0.56	H-NS bound			Class III
folK	c0175	167801	168281	480	-	Ortholog pair	18.3	5.75	H-NS bound				Class IV
pcnB	c0176	168277	169675	1398	-	Ortholog pair	0.59	6.54							Class VI
gluQRS	c0177	169734	170661	927	-	Ortholog pair	0.77	2.86							Class VI
dksA	c0178	170697	171153	456	-	Ortholog pair	0.7	5.9							Class VI
sfsA	c0179	171330	172035	705	-	Ortholog pair	0.98	1.78						Class V
thpR	c0180	172049	172580	531	-	Ortholog pair	0.66	1.6						Class V
hrpB	c0181	172653	175083	2430	+	Ortholog pair	0.57	1.18						Class V
mrcB	c0183	175176	177711	2535	+	Ortholog pair	0.57	1.77						Class V
fhuA	c0185	177930	180189	2259	+	Ortholog pair	0.66	1.7						Class V
fhuC	c0186	180239	181037	798	+	Ortholog pair	0.51	1.09						Class V
fhuD	c0187	181036	181927	891	+	Ortholog pair	0.75	0.81						Class V
fhuB	c0188	181923	183906	1983	+	Ortholog pair	0.61	0.92						Class V
hemL	c0189	183940	185221	1281	-	Ortholog pair	0.64	2.13						Class V
clcA	c0190	185445	186867	1422	+	Ortholog pair	1.29	2.02						Class V
C_RS28985	C_RS28985	186890	186956	66	+	Ortholog pair	1.43	10.82							Class VI
erpA	c0191	186948	187293	345	+	Ortholog pair	0.92	9.51							Class VI
yadS	c0193	187339	187963	624	-	Ortholog pair	0.85	3.88							Class VI
btuF	c0194	188000	188801	801	-	Ortholog pair	0.78	1.54						Class V
mtnN	c0195	188793	189492	699	-	Ortholog pair	0.6	1.86						Class V
dgt	c0196	189575	191093	1518	+	Ortholog pair	5.38	1.04						Class V
degP	c0197	191222	192647	1425	+	Ortholog pair	1.06	0.91						Class V
tnpA_3	c0198	192832	193291	459	+	CFT specific	1.2	1.1						Class V
cdaR	c0199	193512	194670	1158	+	Ortholog pair	0.91	0.68						Class V
yaeH	c0200	194722	195109	387	-	Ortholog pair	1.99	1.21						Class V
dapD	c0201	195420	196245	825	-	Ortholog pair	1	1.3						Class V
glnD	c0202	196275	198948	2673	-	Ortholog pair	0.74	0.98						Class V
map	c0203	199009	199804	795	-	Ortholog pair	0.93	2.6						Class V
rpsB	c0204	200171	200897	726	+	Ortholog pair	0.64	14.39							Class VI
tsf	c0206	201031	201883	852	+	Ortholog pair	0.59	6.78							Class VI
pyrH	c0207	202029	202755	726	+	Ortholog pair	0.64	2.55						Class V
frr	c0208	202904	203462	558	+	Ortholog pair	0.6	4.94							Class VI
ispC	c0210	203553	204752	1199	+	Undetermined	0.61	1.74						Class V
ispU	c0211	204940	205699	759	+	Ortholog pair	0.66	5.11							Class VI
cdsA	c0212	205711	206569	858	+	Ortholog pair	0.75	5.81							Class VI
rseP	c0213	206580	207933	1353	+	Ortholog pair	0.6	4.83							Class VI
bamA	c0214	207962	210395	2433	+	Ortholog pair	0.55	4.04							Class VI
skp	c0215	210516	211002	486	+	Ortholog pair	0.5	4.41							Class VI
lpxD	c0216	211005	212031	1026	+	Ortholog pair	0.59	6.87							Class VI
fabZ	c0217	212135	212591	456	+	Ortholog pair	0.7	5.69							Class VI
lpxA	c0218	212594	213383	789	+	Ortholog pair	0.54	4.54							Class VI
lpxB	c0219	213382	214531	1149	+	Ortholog pair	0.52	4.14							Class VI
rnhB	c0220	214527	215124	597	+	Ortholog pair	0.48	3.68							Class VI
dnaE	c0221	215160	218643	3483	+	Ortholog pair	0.54	2.89							Class VI
accA	c0223	218655	219615	960	+	Ortholog pair	0.53	5.01							Class VI
ldcC	c0224	219712	221854	2142	+	Ortholog pair	0.71	0.7						Class V
yaeR	c0225	221910	222300	390	+	Ortholog pair	0.83	0.93						Class V
tilS	c0226	222364	223678	1314	+	Ortholog pair	0.56	1.35						Class V
rof	c0227	223711	223972	261	-	Ortholog pair	0.59	3.1							Class VI
yaeP	c0228	223958	224159	201	-	Ortholog pair	0.82	2.77							Class VI
yaeQ	c0229	224324	224870	546	+	Ortholog pair	0.7	1.22						Class V
arfB	c0230	224866	225289	423	+	Ortholog pair	0.83	1.28						Class V
nlpE	c0231	225302	226013	711	+	Ortholog pair	0.85	1.22						Class V
C_RS28995	C_RS28995	226160	227504	1344	-	Undetermined	0.92	0.97						Class V
yaeF	c0234	227598	228423	825	-	Ortholog pair	1.35	0.83						Class V
proS	c0235	228475	230194	1719	-	Ortholog pair	0.61	2.6						Class V
tsaA	c0236	230304	231012	708	-	Ortholog pair	0.6	2.92							Class VI
rcsF	c0237	231008	231413	405	-	Ortholog pair	0.79	2.75							Class VI
metQ	c0238	231530	232343	813	-	Ortholog pair	0.75	2.61							Class VI
metI	c0239	232382	233036	654	-	Ortholog pair	0.91	2.73							Class VI
metN	c0240	233028	234060	1032	-	Ortholog pair	0.64	2.81							Class VI
gmhB	c0241	234247	234820	573	+	Ortholog pair	0.97	10.52							Class VI
dkgB	c0244	240567	241371	804	+	Ortholog pair	1.17	3.84							Class VI
yafC	c0245	241367	242282	915	-	Ortholog pair	1.99	0.69						Class V
yafD	c0246	242522	243323	801	+	Ortholog pair	1.02	1.34						Class V
c0247	c0247	243400	244171	771	+	Ortholog pair	1.41	0.85						Class V
mltD	c0248	244219	245578	1359	-	Ortholog pair	1.14	4.35							Class VI
gloB	c0249	245649	246405	756	-	Ortholog pair	4.59	2.21						Class V
yafS	c0250	246438	247161	723	+	Ortholog pair	1.14	1.38						Class V
rnhA	c0251	247157	247625	468	-	Ortholog pair	0.85	1.76						Class V
dnaQ	c0252	247689	248421	732	+	Ortholog pair	0.89	6.26							Class VI
C_RS01200	C_RS01200	248750	249608	858	-	Undetermined	1.06	17.05							Class VI
c0256	c0256	249925	250217	292	+	CFT specific	1.46	0.68						Class V
tnpB	c0257	250213	250564	351	+	CFT specific	0.85	0.91						Class V
c0261	c0261	252252	253386	1134	-	CFT specific	1.97	2.23						Class V
c0263	c0263	253782	254771	989	+	CFT specific	0.85	0.43						Class V
c0265	c0265	254849	255288	439	-	CFT specific	0.85	0.47						Class V
istA	c0266	255427	256930	1503	+	CFT specific	0.75	0.55						Class V
istB	c0268	256926	257682	756	+	CFT specific	0.7	0.91						Class V
c0269	c0269	257756	258134	378	-	CFT specific	0.79	0.55						Class V
c0270	c0270	258180	258555	375	-	CFT specific	0.69	0.44						Class V
c0271	c0271	258604	259249	645	-	CFT specific	0.73	0.49						Class V
c0272	c0272	259267	259489	222	-	CFT specific	0.95	0.4		Class I
c0273	c0273	259551	260028	477	-	CFT specific	0.72	0.31		Class I
c0275	c0275	260043	260517	474	-	CFT specific	0.72	0.35		Class I
c0276	c0276	260610	260856	246	-	CFT specific	0.78	0.43						Class V
c0278	c0278	260855	261677	822	-	CFT specific	0.94	0.4		Class I
c0279	c0279	261776	262010	234	-	CFT specific	7.79	0.46	H-NS bound			Class III
c0280	c0280	262127	262580	453	-	CFT specific	12.79	0.68	H-NS bound			Class III
c0282	c0282	263014	263644	630	-	CFT specific	18.76	0.75	H-NS bound			Class III
c0283	c0283	263699	264206	507	-	CFT specific	32.16	0.67	H-NS bound			Class III
c0284	c0284	264295	265366	1071	-	CFT specific	3.34	0.53						Class V
c0285	c0285	265362	266268	906	-	CFT specific	0.84	0.52						Class V
c0286	c0286	266264	268662	2398	-	CFT specific	1	0.41		Class I
c0289	c0289	268879	269315	436	-	CFT specific	0.92	0.5						Class V
c0290	c0290	269536	270637	1101	-	CFT specific	1.46	1.03						Class V
c0291	c0291	271035	271638	603	+	CFT specific	4.02	0.89						Class V
c0292	c0292	271961	272603	642	+	CFT specific	41.58	2.03	H-NS bound			Class III
c0293	c0293	272720	273530	810	-	CFT specific	28.21	1.22	H-NS bound			Class III
c0294	c0294	274012	276178	2166	+	CFT specific	0.92	0.84						Class V
c0295	c0295	276188	277178	990	+	CFT specific	0.78	0.58						Class V
c0296	c0296	277196	278255	1059	+	CFT specific	0.76	0.52						Class V
c0297	c0297	278251	279019	768	+	CFT specific	0.73	0.62						Class V
C_RS01400	C_RS01400	279072	279330	258	+	Undetermined	1	0.55						Class V
c0300	c0300	279854	280066	212	-	CFT specific	1.25	1.59						Class V
c0305	c0305	281862	282471	609	-	CFT specific	0.93	0.4		Class I
c0306	c0306	282558	282765	207	-	CFT specific	1.86	0.43						Class V
c0307	c0307	283148	283940	792	-	CFT specific	30.59	1.24	H-NS bound			Class III
c0308	c0308	285005	285155	150	+	CFT specific	7.67	1.67	H-NS bound			Class III
c0309	c0309	285386	285986	600	+	CFT specific	1.8	0.67						Class V
c0310	c0310	286357	286741	384	+	CFT specific	0.9	0.56						Class V
c0311	c0311	286737	287163	426	+	CFT specific	1.34	0.62						Class V
c0313	c0313	287793	288201	408	+	CFT specific	6.41	3.94							Class VI
c0315	c0315	288305	288521	216	+	CFT specific	2.4	1.59						Class V
c0317	c0317	288588	288786	198	+	CFT specific	12.97	0.91	H-NS bound			Class III
c0318	c0318	289105	289744	639	-	CFT specific	59.66	0.77	H-NS bound			Class III
c0319	c0319	289985	291158	1173	+	CFT specific	51.39	0.53	H-NS bound			Class III
c0321	c0321	291187	291988	801	+	CFT specific	59.68	0.73	H-NS bound			Class III
C_RS01480	C_RS01480	292042	292366	324	+	Undetermined	59.89	0.72	H-NS bound			Class III
c0322	c0322	292731	294246	1515	+	CFT specific	56.03	0.8	H-NS bound			Class III
c0323	c0323	294247	296482	2235	+	CFT specific	70.77	1.1	H-NS bound			Class III
c0325	c0325	296589	297555	966	+	CFT specific	84.83	0.86	H-NS bound			Class III
c0326	c0326	297874	298303	429	-	CFT specific	85.03	0.75	H-NS bound			Class III
c0327	c0327	298645	299104	459	-	CFT specific	65.72	1.65	H-NS bound			Class III
C_RS29810	C_RS29810	300414	300641	227	+	Undetermined	3.37	0.99						Class V
c0330	c0330	300642	301425	783	-	CFT specific	2.84	1.04						Class V
rbsK	c0331	301730	302651	921	+	CFT specific	31.42	0.87	H-NS bound			Class III
fucP	c0332	302678	303995	1317	+	CFT specific	13.9	1.2	H-NS bound			Class III
c0333	c0333	304006	305020	1014	+	CFT specific	3.84	1.44						Class V
C_RS01545	C_RS01545	305441	305696	255	+	Undetermined	6.91	4.01							Class VI
c0334	c0334	305942	307199	1257	-	CFT specific	2.48	1.21						Class V
c0335	c0335	307211	307499	288	-	CFT specific	2.28	0.67						Class V
c0336	c0336	307514	307958	444	-	Ortholog pair	2.55	0.71						Class V
c0337	c0337	308228	309260	1032	+	CFT specific	2.28	2.32						Class V
c0340	c0340	310014	310638	624	+	CFT specific	1.09	1.03						Class V
c0342	c0342	310859	312632	1773	+	Undetermined	0.8	0.61						Class V
cdiA	c0345	312644	322295	9651	+	CFT specific	2.15	0.55						Class V
C_RS01585	C_RS01585	322281	322740	459	+	Undetermined	64.65	0.89	H-NS bound			Class III
C_RS01590	C_RS01590	322815	323194	379	+	Undetermined	12.77	0.86	H-NS bound			Class III
C_RS01595	C_RS01595	323206	323422	216	+	Undetermined	31.38	1.51	H-NS bound			Class III
c0348	c0348	323694	323937	243	+	CFT specific	23.11	1.06	H-NS bound			Class III
c0349	c0349	323998	325206	1208	+	CFT specific	3.27	0.87						Class V
C_RS26205	C_RS26205	325689	325962	273	-	Undetermined	62.27	1.04	H-NS bound			Class III
pic	c0350	326208	330324	4116	-	CFT specific	5.42	0.96						Class V
C_RS01630	C_RS01630	331416	332630	1214	-	Undetermined	0.83	0.62						Class V
C_RS28275	C_RS28275	333259	334875	1616	+	Undetermined	2.44	0.91						Class V
C_RS26215	C_RS26215	335690	335993	303	+	Undetermined	81.16	2.02	H-NS bound			Class III
c0360	c0360	336045	337293	1248	+	CFT specific	17.04	2.75	H-NS bound				Class IV
c0361	c0361	337317	339465	2148	+	CFT specific	2.37	0.57						Class V
c0362	c0362	339525	340773	1248	+	CFT specific	13.8	0.54	H-NS bound			Class III
c0363	c0363	340971	345804	4833	+	CFT specific	8.82	0.78	H-NS bound			Class III
c0364	c0364	345924	346407	483	+	CFT specific	88.45	1.04	H-NS bound			Class III
c0365	c0365	346428	346938	510	+	CFT specific	97.08	1.31	H-NS bound			Class III
C_RS01690	C_RS01690	348080	348353	273	+	Undetermined	69.13	0.65	H-NS bound			Class III
yafV	c0369	348624	349395	771	-	Ortholog pair	2.46	1.27						Class V
ivy	c0370	349575	350022	447	+	Ortholog pair	1.82	0.84						Class V
fadE	c0371	350064	352509	2445	-	Ortholog pair	0.83	0.5						Class V
lpcA	c0372	352748	353327	579	+	Ortholog pair	1.13	2.15						Class V
yafJ	c0373	353531	354299	768	+	Ortholog pair	1.2	2.2						Class V
ldtF	c0374	354269	355010	741	-	Ortholog pair	1.86	2.75							Class VI
yafL	c0376	355321	356071	750	+	Undetermined	1.55	0.55						Class V
lafU	c0378	358029	358815	786	+	CFT specific	1.14	0.45						Class V
dinB	c0379	358885	359941	1056	+	Ortholog pair	1.53	1.09						Class V
yafP	c0380	359937	360390	453	+	Ortholog pair	10.82	1.8	H-NS bound			Class III
c0381	c0381	360579	361719	1140	+	CFT specific	2.43	1.9						Class V
c0382	c0382	361715	362330	615	+	CFT specific	0.83	1.2						Class V
pepD	c0383	362386	363844	1458	-	Ortholog pair	0.81	1.56						Class V
gpt	c0384	364104	364563	459	+	Ortholog pair	0.88	9.29							Class VI
frsA	c0386	364654	365899	1245	+	Ortholog pair	1.1	1.83						Class V
crl	c0387	365956	366358	402	+	Ortholog pair	3.93	3.62							Class VI
phoE	c0388	366396	367452	1056	-	Ortholog pair	19.85	1.36	H-NS bound			Class III
proB	c0389	367740	368844	1104	+	Ortholog pair	1.87	1.7						Class V
proA	c0390	368855	370109	1254	+	Ortholog pair	0.99	3.39							Class VI
c0391	c0391	370453	370792	339	+	CFT specific	14.22	6.95	H-NS bound				Class IV
c0392	c0392	371226	371721	495	-	CFT specific	70.31	0.81	H-NS bound			Class III
vat	c0393	371876	376007	4131	-	CFT specific	7	1.1						Class V
C_RS28280	C_RS28280	376599	377293	694	+	Undetermined	5.18	1.73						Class V
c0398	c0398	377716	377854	138	+	CFT specific	10.67	1.69	H-NS bound			Class III
yagU	c0399	378116	378731	615	+	Ortholog pair	14.76	2.67	H-NS bound				Class IV
C_RS26245	C_RS26245	378804	378968	164	+	Undetermined	13.02	1.55	H-NS bound			Class III
ykgJ	c5658	378979	379309	330	-	Ortholog pair	5.9	2.04						Class V
ecpE	c0400	379615	380326	711	-	Ortholog pair	1.03	0.76						Class V
ecpD	c0401	380294	381938	1644	-	Ortholog pair	1.03	0.63						Class V
ecpC	c0402	381927	384453	2526	-	Ortholog pair	0.79	0.66						Class V
ecpB	c0403	384478	385147	669	-	Ortholog pair	0.98	0.43						Class V
ecpA	c0404	385203	385791	588	-	Ortholog pair	2.55	0.85						Class V
ecpR	c0405	385865	386408	543	-	Ortholog pair	34.71	0.79	H-NS bound			Class III
C_RS28285	C_RS28285	387231	387422	191	+	Undetermined	11.56	0.86	H-NS bound			Class III
ykgO	c0406	387491	387632	141	-	Ortholog pair	8.12	0.56	H-NS bound			Class III
ykgM	c0407	387631	387895	264	-	Ortholog pair	4.96	0.71						Class V
C_RS01880	C_RS01880	388259	388361	102	-	Ortholog pair	44.74	0.69	H-NS bound			Class III
c0409	c0409	388834	389979	1145	-	CFT specific	18.6	0.63	H-NS bound			Class III
c0410	c0410	390150	391071	921	-	CFT specific	11.74	0.94	H-NS bound			Class III
c0411	c0411	391227	392154	927	+	CFT specific	15.22	1.05	H-NS bound			Class III
c0412	c0412	392353	393247	894	+	CFT specific	2.83	1.04						Class V
c0413	c0413	393277	394267	990	-	CFT specific	1.42	0.6						Class V
c0414	c0414	394293	395145	852	-	CFT specific	2.33	0.45						Class V
fdeC	c0415	395710	399961	4251	+	CFT specific	5.35	0.44						Class V
c0416	c0416	400085	400943	858	-	CFT specific	14.02	0.65	H-NS bound			Class III
c0417	c0417	401190	402060	870	+	CFT specific	18.42	0.56	H-NS bound			Class III
rclC	c0418	402219	402813	594	-	Ortholog pair	19.68	0.5	H-NS bound			Class III
rclB	c0419	402824	403061	237	-	Ortholog pair	53.67	0.74	H-NS bound			Class III
rclA	c0420	403169	404495	1326	-	Ortholog pair	20.8	0.6	H-NS bound			Class III
rclR	c0421	404721	405576	855	+	Ortholog pair	7.58	0.75	H-NS bound			Class III
ykgE	c0422	406101	406821	720	+	Ortholog pair	4.25	0.47						Class V
ykgF	c0423	406831	408259	1428	+	Ortholog pair	1.49	0.5						Class V
ykgG	c0424	408251	408947	696	+	CFT specific	2.67	0.8						Class V
c0425	c0425	409189	409858	669	-	Ortholog pair	48.94	0.84	H-NS bound			Class III
C_RS29040	C_RS29040	410041	411235	1194	-	Undetermined	2.72	0.55						Class V
hyxA	c0427	412380	413142	762	-	CFT specific	7.21	0.53	H-NS bound			Class III
hyxR	c0428	413295	414090	795	-	CFT specific	3.26	0.5						Class V
ipbA	c0430	414419	414983	564	-	CFT specific	15.88	1.11	H-NS bound			Class III
betA	c0431	416068	417739	1671	-	Ortholog pair	0.97	1.32						Class V
betB	c0432	417752	419225	1473	-	Ortholog pair	0.73	1.51						Class V
betI	c0433	419238	419826	588	-	Ortholog pair	1.13	2.95							Class VI
betT	c0434	419954	421988	2034	+	Ortholog pair	1.41	1.36						Class V
pdeL	c0435	422863	423952	1089	+	Ortholog pair	4.66	9.54							Class VI
yahB	c0436	423993	424926	933	-	Ortholog pair	2.88	3.87							Class VI
yahC	c0437	425017	425515	498	-	Ortholog pair	3.53	0.42		Class I
yahD	c0439	425772	426378	606	+	Ortholog pair	26.46	0.53	H-NS bound			Class III
yahE	c0440	426417	427281	864	+	Ortholog pair	25.4	0.53	H-NS bound			Class III
fdrA	c0441	427270	428818	1548	+	Undetermined	2.18	0.42		Class I
yahG	yahG	428817	430238	1421	+	Ortholog pair	0.6	0.36		Class I
C_RS29050	C_RS29050	430381	430630	249	+	Undetermined	0.74	0.34		Class I
yahI	c0444	430661	431612	951	+	Ortholog pair	0.73	0.45						Class V
yahJ	c0445	431621	433004	1383	+	Ortholog pair	0.9	0.48						Class V
yahK	c0447	433380	434430	1050	+	Ortholog pair	4.61	0.61						Class V
C_RS26275	C_RS26275	435051	435295	244	+	Undetermined	7.04	9.47							Class VI
yahN	c0448	435311	435986	675	-	Ortholog pair	6.74	1.1						Class V
yahO	c0449	436132	436408	276	+	Ortholog pair	11.33	0.53	H-NS bound			Class III
prpR	c0450	436508	438095	1587	-	Ortholog pair	1.63	0.41		Class I
prpB	c0451	438333	439224	891	+	Ortholog pair	1.09	0.43						Class V
prpC	c0452	439383	440553	1170	+	Ortholog pair	0.75	0.36		Class I
prpD	c0453	440586	442038	1452	+	Ortholog pair	0.66	0.4		Class I
prpE	c0454	442077	443964	1887	+	Ortholog pair	0.71	0.4		Class I
codB	c0455	444288	445548	1260	+	Ortholog pair	1.07	1.11						Class V
codA	c0456	445537	446821	1284	+	Ortholog pair	1.23	0.88						Class V
lacA	c0457	446941	447553	612	-	Ortholog pair	8.58	0.97	H-NS bound			Class III
lacY	c0458	447618	448872	1254	-	Ortholog pair	8.27	0.5	H-NS bound			Class III
lacZ	c0459	448923	451998	3075	-	Ortholog pair	1.11	0.42		Class I
lacI	c0460	452121	453204	1083	-	Ortholog pair	0.92	1.2						Class V
yaiL	c0462	453405	453945	540	+	Ortholog pair	1.76	1.02						Class V
fghA	c0464	454172	455006	834	-	Ortholog pair	1.43	0.97						Class V
frmA	c0465	455098	456208	1110	-	Ortholog pair	0.8	0.69						Class V
frmR	c0466	456242	456518	276	-	Ortholog pair	1.18	2.71							Class VI
yaiO	c0467	456704	457478	774	-	Ortholog pair	10.58	0.82	H-NS bound			Class III
c0468	c0468	457479	458004	525	-	CFT specific	35	0.64	H-NS bound			Class III
yaiP	c0469	458038	459235	1197	-	Ortholog pair	8.35	0.54	H-NS bound			Class III
c0470	c0470	459244	459916	672	-	Ortholog pair	32.45	0.63	H-NS bound			Class III
tauA	c0472	460523	461486	963	+	Ortholog pair	3.33	0.3		Class I
tauB	c0473	461498	462266	768	+	Ortholog pair	0.82	0.4		Class I
tauC	c0475	462262	463090	828	+	Ortholog pair	0.77	0.36		Class I
tauD	c0476	463086	463938	852	+	Ortholog pair	1.16	0.66						Class V
hemB	c0477	463977	464952	975	-	Ortholog pair	2.2	1.59						Class V
c0478	c0478	465477	468465	2988	+	CFT specific	6.71	1.11						Class V
iprA	c0479	468550	469174	624	+	Ortholog pair	34.47	0.91	H-NS bound			Class III
ampH	c0480	469174	470332	1158	-	Ortholog pair	2.75	1.2						Class V
sbmA	c0482	470683	471904	1221	+	Ortholog pair	1.34	0.8						Class V
yaiW	c0483	471916	473011	1095	+	Ortholog pair	0.86	0.85						Class V
yaiY	c0484	473069	473378	309	-	Ortholog pair	1.52	0.93						Class V
yaiZ	c0486	473637	473850	213	+	Ortholog pair	3.18	2.32						Class V
ddlA	c0487	473873	474968	1095	-	Ortholog pair	1.61	1.78						Class V
C_RS29695	C_RS29695	475045	475248	203	+	Undetermined	28.93	2.29	H-NS bound			Class III
iraP	c0489	475430	475691	261	+	Ortholog pair	20.49	1.91	H-NS bound			Class III
phoA	c0490	475791	477207	1416	+	Ortholog pair	4.6	0.83						Class V
psiF	c0491	477325	477646	321	+	Ortholog pair	1.52	0.73						Class V
adrA	c0492	477747	478863	1116	+	Ortholog pair	1	0.66						Class V
proC	c0493	478879	479689	810	-	Ortholog pair	1.15	1.3						Class V
yaiI	c0494	479808	480267	459	+	Ortholog pair	1.54	2.12						Class V
aroL	c0495	480449	480974	525	+	Ortholog pair	1.7	3.79							Class VI
yaiA	c0496	481023	481215	192	+	Ortholog pair	2.28	2.82							Class VI
aroM	c0498	481472	482150	678	+	Ortholog pair	2.26	1.64						Class V
ppnP	c0499	482221	482506	285	+	Ortholog pair	3.24	2.18						Class V
C_RS29060	C_RS29060	482991	483072	81	+	Undetermined	4.29	2.62							Class VI
rdgC	c0502	483152	484064	912	-	Ortholog pair	1.02	1.62						Class V
mak	c0503	484188	485097	909	+	Ortholog pair	0.95	0.82						Class V
araJ	c0504	485365	486550	1185	-	Ortholog pair	4.79	1.56						Class V
sbcC	c0505	486675	489819	3144	-	Ortholog pair	0.71	1.13						Class V
sbcD	c0506	489815	491018	1203	-	Ortholog pair	0.96	1.61						Class V
phoB	c0508	491207	491897	690	+	Ortholog pair	0.83	1.53						Class V
phoR	c0509	491954	493250	1296	+	Ortholog pair	0.9	1.19						Class V
brnQ	c0511	493656	494976	1320	+	Ortholog pair	0.97	6.62							Class VI
proY	c0512	495051	496425	1374	+	Ortholog pair	0.75	2.02						Class V
malZ	c0513	496580	498398	1818	+	Ortholog pair	0.81	0.67						Class V
acpH	c0514	498402	498984	582	-	Ortholog pair	0.64	1.76						Class V
queA	c0515	499202	500273	1071	+	Ortholog pair	0.8	3.08							Class VI
tgt	c0516	500327	501455	1128	+	Ortholog pair	1.05	4.14							Class VI
yajC	c0517	501477	501810	333	+	Ortholog pair	1.05	6.21							Class VI
secD	c0518	501837	503685	1848	+	Ortholog pair	0.48	4.42							Class VI
secF	c0519	503695	504667	972	+	Ortholog pair	0.57	4.51							Class VI
yajD	c0520	504796	505144	348	+	Ortholog pair	0.85	2.53						Class V
tsx	c0521	505181	506066	885	-	Ortholog pair	0.84	2.73							Class VI
yajI	c0522	506364	506904	540	-	Ortholog pair	1.26	1.03						Class V
nrdR	c0523	507054	507504	450	+	Ortholog pair	0.68	4.19							Class VI
ribD	c0524	507507	508611	1104	+	Ortholog pair	0.67	4.08							Class VI
ribE	c0525	508699	509170	471	+	Ortholog pair	0.69	7.15							Class VI
nusB	c0527	509189	509609	420	+	Ortholog pair	0.53	4.5							Class VI
thiL	c0528	509686	510664	978	+	Ortholog pair	0.66	2.61							Class VI
pgpA	c0529	510641	511160	519	+	Ortholog pair	0.75	2.45						Class V
yajO	c0530	511213	512188	975	-	Ortholog pair	0.66	1.15						Class V
dxs	c0531	512242	514105	1863	-	Ortholog pair	0.63	2.39						Class V
ispA	c0532	514129	515029	900	-	Ortholog pair	0.68	3.86							Class VI
xseB	c0533	515028	515271	243	-	Ortholog pair	0.76	3.61							Class VI
thiI	c0534	515476	516925	1449	+	Ortholog pair	0.73	1.87						Class V
yajL	c0535	516978	517569	591	-	Ortholog pair	0.52	1.61						Class V
panE	c0536	517531	518443	912	-	Ortholog pair	1.07	1.14						Class V
yajQ	c0537	518610	519102	492	+	Ortholog pair	0.8	2.58						Class V
yajR	c0538	519229	520594	1365	-	Ortholog pair	0.58	1.84						Class V
cyoE	c0539	520742	521633	891	-	Ortholog pair	0.56	8.67							Class VI
cyoD	c0540	521644	521974	330	-	Ortholog pair	0.51	8.58							Class VI
cyoC	c0541	521973	522588	615	-	Ortholog pair	0.48	9.34							Class VI
cyoB	c0542	522577	524569	1992	-	Ortholog pair	0.39	9.96							Class VI
cyoA	c0543	524590	525538	948	-	Ortholog pair	2.19	14.15							Class VI
ampG	c0544	525996	527472	1476	-	Ortholog pair	2.44	2.63							Class VI
yajG	c0546	527515	528094	579	-	Ortholog pair	0.93	5.01							Class VI
bolA	c0548	528398	528716	318	+	Ortholog pair	1.31	3.48							Class VI
tig	c0551	529059	530358	1299	+	Ortholog pair	0.47	8.68							Class VI
clpP	c0553	530603	531227	624	+	Ortholog pair	0.67	4.41							Class VI
clpX	c0554	531352	532627	1275	+	Ortholog pair	0.58	4.42							Class VI
lon	c0555	532814	535169	2355	+	Ortholog pair	0.68	4.47							Class VI
hupB	c0556	535377	535650	273	+	Ortholog pair	1.01	6.3							Class VI
ppiD	c0557	535841	537713	1872	+	Ortholog pair	0.56	3.83							Class VI
ybaV	c0558	537863	538235	372	+	Ortholog pair	1.12	0.77						Class V
fadM	c0559	538340	538739	399	+	Ortholog pair	1.79	0.87						Class V
queC	c0560	538790	539486	696	-	Ortholog pair	1.36	1.02						Class V
ybaE	c0561	539550	541251	1701	-	Ortholog pair	1.08	0.57						Class V
cof	c0562	541350	542169	819	+	Ortholog pair	1.08	0.84						Class V
tnpA_4	c0563	542352	542811	459	+	CFT specific	1.51	1.02						Class V
decR	c0564	543032	543491	459	+	Ortholog pair	1.35	2.36						Class V
mdlA	c0565	543520	545293	1773	+	Ortholog pair	0.77	1.17						Class V
mdlB	c0566	545285	547067	1782	+	Ortholog pair	0.58	1.1						Class V
glnK	c0568	547247	547586	339	+	Ortholog pair	0.77	0.52						Class V
amtB	c0570	547615	548902	1287	+	Ortholog pair	0.73	0.79						Class V
tesB	c0571	548950	549811	861	-	Ortholog pair	0.79	1.2						Class V
ybaY	c0572	550028	550601	573	+	Ortholog pair	0.81	0.69						Class V
c0573	c0573	550631	550943	312	-	Ortholog pair	0.54	4.61							Class VI
ybaA	c0574	551321	551675	354	+	Ortholog pair	0.76	6.35							Class VI
pdeB	c0575	551716	553267	1551	-	Ortholog pair	2.01	0.98						Class V
ylaC	c0576	553430	553901	471	-	Ortholog pair	1.57	1.92						Class V
maa	c0577	554016	554568	552	-	Ortholog pair	2.32	7.46							Class VI
hha	c0578	554740	554959	219	-	Ortholog pair	15.64	11.13	H-NS bound				Class IV
tomB	c0579	554984	555359	375	-	Ortholog pair	14.18	10.16	H-NS bound				Class IV
acrB	c0580	555903	559053	3150	-	Ortholog pair	1.03	2.03						Class V
acrA	c0581	559075	560269	1194	-	Ortholog pair	0.71	2.42						Class V
acrR	c0582	560410	561058	648	+	Ortholog pair	2.85	3.7							Class VI
mscK	c0584	561185	564548	3363	+	Ortholog pair	0.73	1.55						Class V
rsmS	c0585	564759	564921	162	-	Ortholog pair	0.84	1.75						Class V
priC	c0586	564934	565462	528	-	Ortholog pair	0.53	1.19						Class V
ybaN	c0587	565531	565909	378	+	Ortholog pair	0.87	7.13							Class VI
apt	c0588	566061	566613	552	+	Ortholog pair	0.56	8.51							Class VI
dnaX	c0589	566741	568673	1932	+	Ortholog pair	0.64	2.69							Class VI
ybaB	c0591	568725	569055	330	+	Ortholog pair	0.54	2.34						Class V
recR	c0592	569054	569660	606	+	Ortholog pair	0.51	2.78							Class VI
htpG	c0593	569769	571644	1875	+	Ortholog pair	0.6	2.65							Class VI
adk	c0594	571824	572469	645	+	Ortholog pair	0.52	4.49							Class VI
hemH	c0595	572600	573563	963	+	Ortholog pair	0.74	1.77						Class V
aes	c0596	573559	574519	960	-	Ortholog pair	1.06	0.95						Class V
gsk	c0597	574670	575975	1305	+	Ortholog pair	0.65	2.58						Class V
ybaL	c0598	576104	577781	1677	-	Ortholog pair	0.75	2.24						Class V
fsr	c0599	578018	579239	1221	-	Ortholog pair	1.24	0.68						Class V
ushA	c0600	579456	581109	1653	+	Ortholog pair	1.02	0.91						Class V
ybaK	c0601	581145	581625	480	-	Ortholog pair	1.03	1.58						Class V
ybaP	c0602	581828	582623	795	-	Ortholog pair	0.93	1.85						Class V
C_RS26335	C_RS26335	582755	583057	302	+	Undetermined	1.85	1.04						Class V
ybaQ	c0603	583092	583434	342	+	Ortholog pair	1.96	1.1						Class V
copA	c0604	583491	585996	2505	-	Ortholog pair	0.67	0.95						Class V
glsA	c0605	586258	587191	933	+	Ortholog pair	0.8	0.47						Class V
ybaT	c0606	587193	588486	1293	+	Ortholog pair	0.8	0.65						Class V
cueR	c0607	588610	589018	408	+	Ortholog pair	0.77	1.85						Class V
c0608	c0608	589018	590242	1224	-	CFT specific	0.95	1.15						Class V
ybbJ	c0609	590360	590819	459	-	Ortholog pair	0.62	0.87						Class V
qmcA	c0610	590815	591733	918	-	Ortholog pair	1.43	0.82						Class V
fetA	c0611	591878	592556	678	+	Ortholog pair	6.89	0.76						Class V
fetB	c0612	592542	593323	781	+	Undetermined	8.68	1.22	H-NS bound			Class III
cnoX	c0613	593385	594240	855	-	Ortholog pair	0.72	1.52						Class V
ybbO	c0614	594300	595110	810	-	Ortholog pair	0.88	1.06						Class V
tesA	c0615	595099	595723	624	-	Ortholog pair	0.8	1.64						Class V
ybbA	c0616	595693	596380	687	+	Ortholog pair	0.62	1.24						Class V
ybbP	c0617	596376	598791	2415	+	Ortholog pair	0.58	0.56						Class V
mnmH	c0618	598931	600027	1096	-	Ortholog pair	0.71	0.78						Class V
allS	c0619	600095	601022	927	-	Ortholog pair	0.85	0.41		Class I
allA	c0620	601251	601734	483	+	Ortholog pair	1.01	0.58						Class V
allR	c0621	601811	602627	816	+	Ortholog pair	0.83	0.93						Class V
gcl	c0622	602716	604498	1782	+	Ortholog pair	4.31	0.41		Class I
hyi	c0623	604510	605287	777	+	Ortholog pair	25.42	0.49	H-NS bound		Class II	Class III
glxR	c0624	605386	606265	879	+	Ortholog pair	7.99	0.4	H-NS bound		Class II
ybbW	c0625	606434	607889	1455	+	Ortholog pair	26.68	0.42	H-NS bound
allB	c0626	607948	609310	1362	+	Ortholog pair	3.84	0.34		Class I
ybbY	c0627	609365	610667	1302	+	Ortholog pair	5.22	0.47						Class V
glxK	c0628	610688	611834	1146	+	Ortholog pair	4.41	0.46						Class V
allE	c0629	611962	612748	786	-	Ortholog pair	11.07	0.63	H-NS bound			Class III
allC	c0630	612758	613994	1236	-	Ortholog pair	6.28	0.54						Class V
allD	c0631	614015	615065	1050	-	Ortholog pair	14.45	0.55	H-NS bound			Class III
fdrA_1	c0632	615381	617049	1668	+	Ortholog pair	4.73	0.39		Class I
ylbE	c0633	617058	618318	1260	+	Ortholog pair	0.6	0.3		Class I
ylbF	c0634	618328	619144	816	+	Ortholog pair	0.61	0.36		Class I
ybcF	c0635	619140	620034	894	+	Ortholog pair	0.54	0.5						Class V
purK	c0636	620166	621234	1068	-	Ortholog pair	0.65	1.3						Class V
purE	c0637	621230	621740	510	-	Ortholog pair	0.66	1.78						Class V
c0638	c0638	621835	622165	330	-	CFT specific	3.37	2.36						Class V
lpxH	c0639	622275	622998	723	-	Ortholog pair	0.93	3.28							Class VI
ppiB	c0641	623000	623495	495	-	Ortholog pair	0.76	4.93							Class VI
cysS	c0642	623668	625054	1386	+	Ortholog pair	0.53	3.45							Class VI
ybcI	c0643	625089	625612	523	-	Ortholog pair	0.77	1.89						Class V
ybcJ	c0644	625719	625932	213	-	Ortholog pair	0.82	1.79						Class V
folD	c0645	625933	626800	867	-	Ortholog pair	0.72	2.09						Class V
c0646	c0646	626840	627038	198	+	CFT specific	0.71	14.67							Class VI
c0651	c0651	628199	628856	657	-	CFT specific	5.55	5.73							Class VI
ompT	c0652	629099	630053	954	-	Ortholog pair	17.24	2.33	H-NS bound			Class III
ybcH	c0653	630711	631602	891	-	Ortholog pair	3.51	0.56						Class V
nfrA	c0654	631602	634575	2973	-	Ortholog pair	1.01	0.56						Class V
nrfB	c0655	634561	636799	2238	-	Ortholog pair	1.12	0.82						Class V
cusS	c0656	636948	638391	1443	-	Ortholog pair	1.2	0.96						Class V
cusR	c0657	638380	639064	684	-	Ortholog pair	0.88	0.99						Class V
cusC	c0658	639220	640603	1383	+	Ortholog pair	5.41	0.6			Class II			Class V
cusF	c0659	640626	640959	333	+	Ortholog pair	12.26	0.37	H-NS bound
cusB	c0660	640974	642198	1224	+	Ortholog pair	2.64	0.37		Class I
cusA	c0661	642209	645353	3144	+	Ortholog pair	0.73	0.47						Class V
pheP	c0662	645454	646837	1383	+	Ortholog pair	0.81	2.9							Class VI
ybdG	c0663	646993	648241	1248	-	Ortholog pair	2.06	1.4						Class V
nfsB	c0664	648348	649002	654	-	Ortholog pair	0.98	1.02						Class V
ybdF	c0665	649080	649464	384	-	Ortholog pair	1.19	1.55						Class V
ybdJ	c0666	649528	649777	249	-	Ortholog pair	1.17	1.97						Class V
ybdK	c0667	649842	650961	1119	-	Ortholog pair	1.17	0.59						Class V
hokE	hokE	651412	651565	153	+	Undetermined	1.36	2.19						Class V
entD	c0668	651686	652307	621	-	Ortholog pair	1.61	0.7						Class V
fepA	c0669	652481	654722	2241	-	Ortholog pair	0.86	0.46						Class V
C_RS29865	C_RS29865	654726	654927	201	-	Undetermined	2.2	0.45						Class V
fes	c0671	654964	656167	1203	+	Ortholog pair	1.01	0.41		Class I
ybdZ	c0672	656169	656388	219	+	Ortholog pair	0.8	0.44						Class V
entF	c0673	656384	660266	3882	+	Ortholog pair	1.85	0.57						Class V
fepE	c0674	660512	661646	1134	+	Ortholog pair	17.19	1.33	H-NS bound			Class III
fepC	c0675	661642	662458	816	-	Ortholog pair	1.36	0.71						Class V
fepG	c0676	662454	663447	993	-	Ortholog pair	0.84	0.71						Class V
fepD	c0677	663443	664448	1005	-	Ortholog pair	0.88	0.59						Class V
entS	c0678	664558	665809	1251	+	Ortholog pair	0.88	0.49						Class V
fepB	c0679	665812	666769	957	-	Ortholog pair	0.87	0.59						Class V
entC	c0680	666957	668133	1176	+	Ortholog pair	0.71	0.4		Class I
entE	c0681	668142	669753	1611	+	Ortholog pair	0.62	0.36		Class I
entB	c0682	669766	670624	858	+	Ortholog pair	0.97	0.44						Class V
entA	c0683	670623	671370	747	+	Ortholog pair	0.69	0.45						Class V
entH	c0684	671372	671786	414	+	Ortholog pair	0.73	0.77						Class V
cstA	c0685	671966	674072	2106	+	Ortholog pair	0.65	0.58						Class V
ybdD	c0686	674184	674382	198	+	Ortholog pair	1.03	0.86						Class V
hcxA	c0687	674391	675480	1089	-	Ortholog pair	0.78	0.71						Class V
ybdL	c0688	675588	676749	1161	+	Ortholog pair	0.82	0.61						Class V
ybdM	c0689	676749	677379	630	-	Ortholog pair	1.62	0.59						Class V
ybdN	c0690	677351	678572	1221	-	Ortholog pair	6.8	0.57						Class V
ybdO	c0691	678718	679621	903	-	Ortholog pair	39.68	1.13	H-NS bound			Class III
dsbG	c0692	679825	680572	747	-	Ortholog pair	8.12	0.96	H-NS bound			Class III
ahpC	c0694	680943	681507	564	+	Ortholog pair	1.1	5.75							Class VI
ahpF	c0695	681677	683243	1566	+	Ortholog pair	0.77	2.99							Class VI
uspG	c0696	683363	683792	429	-	Ortholog pair	1.52	3.62							Class VI
rnk	c0698	684148	684559	411	-	Ortholog pair	0.94	2.11						Class V
rna	c0699	684788	685595	807	-	Ortholog pair	0.82	1.55						Class V
citT	c0700	685708	687172	1464	-	Ortholog pair	1.32	0.54						Class V
citG	c0701	687222	688101	879	-	Ortholog pair	1.24	0.46						Class V
citX	c0702	688075	688627	552	-	Ortholog pair	0.62	0.34		Class I
citF	c0704	688630	690163	1533	-	Ortholog pair	0.59	0.35		Class I
citE	c0706	690173	691082	909	-	Ortholog pair	0.55	0.36		Class I
citD	c5685	691078	691375	297	-	Ortholog pair	0.82	0.25		Class I
citC	c0709	691389	692448	1059	-	Ortholog pair	9.54	0.64	H-NS bound			Class III
dpiB	c0710	692827	694486	1659	+	Ortholog pair	6.66	1.49						Class V
dpiA	c0711	694454	695135	681	+	Ortholog pair	1.68	0.54						Class V
dcuC	c0712	695175	696561	1386	-	Ortholog pair	4.74	0.71						Class V
pagP	c0713	697147	697708	561	+	Ortholog pair	16.61	1.33	H-NS bound			Class III
cspE	c0714	697882	698092	210	+	Ortholog pair	1.52	13.36							Class VI
crcB	c0715	698145	698529	384	-	Ortholog pair	1.24	2.96							Class VI
c0716	c0716	698621	699410	789	+	CFT specific	1.03	0.76						Class V
tatE	c0717	699538	699742	204	+	Ortholog pair	1.02	4.21							Class VI
lipA	c0718	699841	700807	966	-	Ortholog pair	1.02	6.29							Class VI
lipB	c0720	701626	702268	642	-	Ortholog pair	10.44	2.76	H-NS bound				Class IV
ybeD	c0721	702368	702632	264	-	Ortholog pair	1.17	4.73							Class VI
dacA	c0722	702741	703953	1212	-	Ortholog pair	0.7	3.35							Class VI
rlpA	c0724	704092	705181	1089	-	Ortholog pair	0.52	3.28							Class VI
mrdB	c0725	705191	706304	1113	-	Ortholog pair	0.6	3.29							Class VI
mrdA	c0726	706306	708208	1902	-	Ortholog pair	0.68	3.45							Class VI
rlmH	c0727	708238	708706	468	-	Ortholog pair	0.56	5.38							Class VI
rsfS	c0728	708709	709027	318	-	Ortholog pair	0.63	6.45							Class VI
cobC	c0729	709286	709898	612	-	Ortholog pair	0.76	2.33						Class V
nadD	c0730	709921	710563	642	-	Ortholog pair	0.83	2.34						Class V
holA	c0731	710564	711596	1032	-	Ortholog pair	0.57	2.51						Class V
lptE	c0732	711595	712177	582	-	Ortholog pair	0.65	3.17							Class VI
leuS	c0733	712191	714774	2583	-	Ortholog pair	0.51	3.59							Class VI
ybeL	c0734	715008	715491	483	+	Ortholog pair	0.94	1.5						Class V
rihA	c0735	715535	716471	936	-	Ortholog pair	1.18	0.71						Class V
gltL	c0736	716588	717314	726	-	Ortholog pair	0.77	0.47						Class V
gltK	c0737	717313	717988	675	-	Ortholog pair	1.09	0.55						Class V
gltJ	c0738	717987	718728	741	-	Ortholog pair	0.85	0.67						Class V
gltI	c0739	718897	719806	909	-	Ortholog pair	1.12	0.58						Class V
c0741	c0741	720259	722137	1878	+	CFT specific	1.35	0.74						Class V
lnt	c0742	722214	723753	1539	-	Ortholog pair	0.77	2.13						Class V
corC	c0743	723777	724656	879	-	Ortholog pair	0.58	3.68							Class VI
ybeY	c0744	724745	725213	468	-	Ortholog pair	0.49	2.32						Class V
ybeZ	c0745	725209	726250	1041	-	Ortholog pair	0.69	2.38						Class V
miaB	c0747	726402	727827	1425	-	Ortholog pair	0.64	2.81							Class VI
ubiF	c0748	727972	729148	1176	+	Ortholog pair	0.55	2.88							Class VI
asnB	c0749	730387	732052	1665	-	Ortholog pair	0.77	1.39						Class V
nagD	c0750	732307	733060	753	-	Ortholog pair	1.27	2.41						Class V
nagC	c0751	733107	734328	1221	-	Ortholog pair	0.97	2.23						Class V
nagA	c0752	734336	735485	1149	-	Ortholog pair	0.74	2.09						Class V
nagB	c0753	735544	736345	801	-	Ortholog pair	1.04	1.24						Class V
nagE	c0755	736677	738624	1947	+	Ortholog pair	0.7	1.39						Class V
c0757	c0757	738712	739993	1281	-	CFT specific	0.94	0.51						Class V
c0758	c0758	740006	740477	471	-	CFT specific	0.75	0.32		Class I
c0759	c0759	740473	741643	1170	-	CFT specific	2.54	0.35		Class I
c0760	c0760	741678	742437	759	-	CFT specific	26.12	0.53	H-NS bound			Class III
c0761	c0761	742496	743384	888	-	Undetermined	6.37	0.44						Class V
c0762	c0762	743387	744545	1158	-	CFT specific	0.95	0.39		Class I
c0763	c0763	744714	745950	1236	+	CFT specific	0.84	0.44						Class V
c0764	c0764	745942	746929	987	+	CFT specific	1.13	1.05						Class V
c0765	c0765	746930	747692	762	+	CFT specific	0.99	2.23						Class V
glnS	c0766	747911	749576	1665	+	Ortholog pair	0.74	4.08							Class VI
tnpA_5	c0767	749806	750265	459	+	CFT specific	3.08	1.12						Class V
chiP	c0768	750729	752136	1407	+	Ortholog pair	2.79	0.62						Class V
c0769	c0769	752185	752512	327	+	Ortholog pair	0.97	2.33						Class V
fur	c0770	752595	753042	447	-	Ortholog pair	0.96	11.2							Class VI
uof	c5714	753034	753121	87	-	Ortholog pair	1.65	11.82							Class VI
fldA	c0771	753330	753861	531	-	Ortholog pair	0.95	6.67							Class VI
ybfE	c0772	754000	754294	294	-	Ortholog pair	0.93	10.81							Class VI
ybfF	c0773	754433	755198	765	-	Ortholog pair	0.99	2.75							Class VI
seqA	c0774	755382	755928	546	+	Ortholog pair	0.86	5.04							Class VI
pgm	c0775	755953	757594	1641	+	Ortholog pair	0.64	3.44							Class VI
potE	c0776	757650	758970	1320	-	Ortholog pair	0.75	0.66						Class V
speF	c0777	758966	761165	2199	-	Ortholog pair	6.38	0.43						Class V
kdpE	c0779	761790	762468	678	-	Ortholog pair	6.3	1.08						Class V
kdpD	c0780	762464	765149	2685	-	Ortholog pair	0.58	0.73						Class V
kdpC	c0781	765141	765714	573	-	Ortholog pair	0.83	0.59						Class V
kdpB	c0782	765722	767771	2049	-	Ortholog pair	0.72	0.39		Class I
kdpA	c0783	767793	769467	1674	-	Ortholog pair	0.87	0.42		Class I
kdpF	kdpF	769466	769556	90	-	CFT specific	3.14	0.64						Class V
ybfA	c0785	769868	770075	207	+	Ortholog pair	2.63	1.89						Class V
ybgA	c0786	770175	770685	510	+	Ortholog pair	1.26	1.13						Class V
phrB	c0787	770681	772100	1419	+	Ortholog pair	1.08	0.79						Class V
dtpD	c0788	772141	773623	1482	-	Ortholog pair	1.1	0.74						Class V
ybgI	c0789	773893	774637	744	+	Ortholog pair	0.91	0.87						Class V
pxpB	c0790	774659	775316	657	+	Ortholog pair	0.65	0.95						Class V
pxpC	c0791	775309	776242	933	+	Ortholog pair	0.74	1.04						Class V
pxpA	c0792	776231	776966	735	+	Ortholog pair	0.78	1.22						Class V
nei	c0793	777001	777793	792	+	Ortholog pair	0.74	1.04						Class V
abrB	c0794	777789	778836	1047	-	Ortholog pair	1.29	0.67						Class V
C_RS28335	C_RS28335	778987	779362	375	-	Undetermined	9.93	1.23	H-NS bound			Class III
gltA	c0796	779509	780793	1284	-	Ortholog pair	1.55	3.67							Class VI
C_RS29075	C_RS29075	780998	781106	108	-	Ortholog pair	4.53	5.42							Class VI
sdhC	c0798	781486	781891	405	+	Ortholog pair	0.97	10.19							Class VI
sdhD	c0800	781884	782232	348	+	Ortholog pair	0.61	6.4							Class VI
sdhA	c0801	782231	783998	1767	+	Ortholog pair	0.57	5.03							Class VI
sdhB	c0802	784013	784730	717	+	Ortholog pair	0.55	5.01							Class VI
sucA	c0803	785280	788082	2802	+	Ortholog pair	0.48	2.89							Class VI
odhB	c0804	788096	789314	1218	+	Ortholog pair	0.52	2.46						Class V
sucC	c0805	789407	790574	1167	+	Ortholog pair	0.57	2.49						Class V
sucD	c0806	790573	791443	870	+	Ortholog pair	1.35	2.39						Class V
c0807	c0807	791772	792642	870	+	CFT specific	10.52	0.53	H-NS bound			Class III
cydA	c0811	794127	795696	1569	+	Ortholog pair	1.07	3.21							Class VI
cydB	c0812	795711	796851	1140	+	Ortholog pair	0.58	3.07							Class VI
cydX	c5715	796865	796979	114	+	Ortholog pair	0.47	2.87							Class VI
ybgE	c0814	796978	797272	294	+	Ortholog pair	0.6	2.76							Class VI
ybgC	c0815	797421	797826	405	+	Ortholog pair	0.85	6.2							Class VI
tolQ	c0816	797822	798515	693	+	Ortholog pair	0.72	3.83							Class VI
tolR	c0817	798518	798947	429	+	Ortholog pair	0.64	3.93							Class VI
tolA	c0818	799011	800277	1266	+	Ortholog pair	0.62	3.08							Class VI
tolB	c0819	800409	801702	1293	+	Ortholog pair	0.54	5.47							Class VI
pal	c0821	801736	802258	522	+	Ortholog pair	0.67	4.91							Class VI
cpoB	c0822	802267	803060	793	+	Ortholog pair	0.75	6.98							Class VI
nadA	c0825	804205	805249	1044	+	Ortholog pair	0.85	3.62							Class VI
pnuC	c0826	805286	806006	720	+	Ortholog pair	0.9	3.3							Class VI
ybgS	c0829	806504	806885	381	-	Ortholog pair	1.22	0.72						Class V
aroG	c0830	807200	808253	1053	+	Ortholog pair	0.98	1.17						Class V
gpmA	c0831	808418	809171	753	-	Ortholog pair	0.79	2.66							Class VI
galM	c0832	809373	810414	1041	-	Ortholog pair	0.8	1.64						Class V
galK	c0833	810407	811556	1149	-	Ortholog pair	0.66	0.88						Class V
galT	c0834	811559	812606	1047	-	Ortholog pair	0.7	0.81						Class V
galE	c0835	812615	813632	1017	-	Ortholog pair	0.72	1.63						Class V
modF	c0836	813893	815366	1473	-	Ortholog pair	0.71	1.32						Class V
modE	c0837	815433	816222	789	-	Ortholog pair	0.93	2.29						Class V
acrZ	c0838	816350	816500	150	+	Ortholog pair	1.55	4.55							Class VI
modA	c0840	816666	817440	774	+	Ortholog pair	1.02	0.92						Class V
modB	c0841	817439	818129	690	+	Ortholog pair	0.84	1.09						Class V
modC	c0842	818131	819190	1059	+	Ortholog pair	0.73	1.25						Class V
ybhA	c0843	819190	820009	819	-	Ortholog pair	0.78	1.51						Class V
pgl	c0844	820163	821159	996	+	Ortholog pair	0.86	0.9						Class V
ybhD	c0845	821199	822153	954	-	Ortholog pair	20.03	0.56	H-NS bound		Class II	Class III
ybhH	c0846	822336	823389	1053	+	Ortholog pair	21.23	0.4	H-NS bound
ybhI	c0847	823464	824898	1434	+	Ortholog pair	9.34	0.5	H-NS bound			Class III
ybhJ	c0848	825080	827342	2262	+	Ortholog pair	3.38	0.64						Class V
ybhC	c0849	827481	828765	1284	-	Ortholog pair	0.72	2.3						Class V
ybhB	c0850	828916	829393	477	-	Ortholog pair	1.06	1.28						Class V
c0851	c0851	829501	830632	1131	+	CFT specific	0.82	2.84							Class VI
bioA	c0853	830742	832032	1290	-	Ortholog pair	0.58	1.82						Class V
bioB	c0855	832118	833159	1041	+	Ortholog pair	0.69	2.08						Class V
bioF	c0856	833155	834310	1155	+	Ortholog pair	0.63	1.62						Class V
bioC	c0857	834296	835052	756	+	Ortholog pair	0.65	1.66						Class V
bioD	c0858	835044	835722	678	+	Ortholog pair	0.65	1.49						Class V
uvrB	c0860	836300	838322	2022	+	Ortholog pair	0.7	1.64						Class V
yvcK	c0861	838359	839268	909	-	Ortholog pair	0.82	1.81						Class V
moaA	c0862	839664	840654	990	+	Ortholog pair	0.61	2.62							Class VI
moaB	c0863	840675	841188	513	+	Ortholog pair	0.63	1.41						Class V
moaC	c0865	841190	841676	486	+	Ortholog pair	0.58	1.56						Class V
moaD	c0866	841668	841914	246	+	Ortholog pair	0.57	1.53						Class V
moaE	c0867	841915	842368	453	+	Ortholog pair	0.99	1.8						Class V
ybhL	c0868	842504	843209	705	+	Ortholog pair	3.6	1.53						Class V
ybhM	c0870	843414	844128	714	+	Ortholog pair	22.56	0.61	H-NS bound			Class III
ybhN	c0871	844163	845120	957	-	Ortholog pair	1.85	0.65						Class V
clsB	c0872	845119	846361	1242	-	Ortholog pair	0.75	0.43						Class V
ybhP	c0873	846357	847119	762	-	Ortholog pair	0.8	0.36		Class I
ybhQ	c0874	847251	847662	411	+	Ortholog pair	0.9	1.66						Class V
ybhR	c0875	847623	848730	1107	-	Ortholog pair	0.75	0.93						Class V
ybhS	c0876	848740	849874	1134	-	Ortholog pair	0.85	0.71						Class V
ybhF	c0877	849866	851603	1737	-	Ortholog pair	0.59	0.94						Class V
hlyD	c0878	851595	852591	996	-	Ortholog pair	0.49	0.92						Class V
cecR	c0879	852593	853265	672	-	Ortholog pair	0.84	1.48						Class V
rhlE	c0880	853493	854855	1362	+	Ortholog pair	0.62	2.08						Class V
dinG	c0883	855391	857542	2151	+	Ortholog pair	0.69	0.86						Class V
ybiB	c0884	857569	858532	963	+	Ortholog pair	0.59	0.93						Class V
hcxB	c0885	858672	859758	1086	+	Ortholog pair	0.75	0.57						Class V
ybiJ	c0886	859985	860246	261	-	Ortholog pair	1.47	2.14						Class V
ybiI	c0888	860510	860777	267	-	Ortholog pair	1.4	2.27						Class V
ybiX	c0889	860850	861528	678	-	Ortholog pair	0.76	0.63						Class V
fiu	c0890	861743	864026	2283	-	Ortholog pair	0.91	0.5						Class V
mcbA	mcbA	864290	864551	261	-	Ortholog pair	1.34	0.56						Class V
rlmF	c0892	864826	865753	927	+	Ortholog pair	0.99	2.77							Class VI
ybiO	c0893	865749	867975	2226	-	Ortholog pair	0.84	0.83						Class V
glnQ	c0894	868091	868814	723	-	Ortholog pair	0.91	0.71						Class V
glnP	c0895	868810	869470	660	-	Ortholog pair	0.99	0.77						Class V
glnH	c0896	869608	870355	747	-	Ortholog pair	1.1	0.86						Class V
dps	c0898	870758	871262	504	-	Ortholog pair	5.25	1.26						Class V
rhtA	c0899	871562	872450	888	-	Ortholog pair	3.55	1.17						Class V
C_RS29085	C_RS29085	872684	872750	66	+	Undetermined	6.93	10.27							Class VI
ompX	c0900	872802	873318	516	+	Ortholog pair	2.15	11.69							Class VI
opgE	c0901	873367	874951	1584	-	Ortholog pair	1.84	2.16						Class V
mntS	c0902	875222	875351	129	-	Ortholog pair	1.19	6.61							Class VI
mntR	c0903	875536	876004	468	+	Ortholog pair	0.78	3.04							Class VI
ybiR	c0904	876000	877119	1119	+	Ortholog pair	0.89	2.78							Class VI
ldtB	c0905	877176	878097	921	-	Ortholog pair	0.83	7.37							Class VI
ybiT	c0906	878315	879908	1593	+	Ortholog pair	0.74	3.93							Class VI
ybiV	c0907	880107	880923	816	-	Ortholog pair	1.48	1.81						Class V
ybiW	c0908	881068	883501	2433	-	Ortholog pair	0.62	0.6						Class V
ybiY	c0909	883506	884406	900	-	Ortholog pair	0.85	0.42		Class I
fsa	c0910	884536	885199	663	+	Ortholog pair	0.81	0.93						Class V
moeB	c0911	885274	886024	750	-	Ortholog pair	0.46	1.44						Class V
moeA	c0912	886023	887259	1236	-	Ortholog pair	0.65	1.6						Class V
iaaA	c0913	887462	888428	966	+	Ortholog pair	0.76	0.91						Class V
gsiA	c0914	888414	890286	1872	+	Ortholog pair	0.82	0.59						Class V
gsiB	c0915	890305	891844	1539	+	Ortholog pair	1.01	0.79						Class V
gsiC	c0916	891861	892782	921	+	Ortholog pair	1	0.71						Class V
gsiD	c0917	892784	893696	912	+	Ortholog pair	3.65	1.13						Class V
pdeI	c0918	893872	896221	2349	+	Ortholog pair	29.2	1.82	H-NS bound			Class III
dgcI	c0919	896228	897557	1329	+	Ortholog pair	7.74	1.35	H-NS bound			Class III
rimO	c0920	897603	898929	1326	-	Ortholog pair	0.99	1.92						Class V
bssR	c0921	899141	899525	384	+	Ortholog pair	0.69	0.71						Class V
yliI	c0922	899635	900751	1116	+	Ortholog pair	1.12	0.65						Class V
gstB	c0923	900747	901374	627	-	Ortholog pair	0.85	1.21						Class V
dacC	c0924	901620	902823	1203	+	Ortholog pair	1.12	1.46						Class V
deoR	c0925	902869	903628	759	-	Ortholog pair	1.28	4.14							Class VI
ybjG	c0926	903685	904282	597	-	Ortholog pair	1.29	5.84							Class VI
mdfA	c0927	904566	905799	1233	+	Ortholog pair	1.31	3.23							Class VI
c0928	c0928	905839	906124	285	-	Ortholog pair	1.43	3.42							Class VI
ybjI	c0929	906209	907025	816	-	Ortholog pair	2.58	0.97						Class V
ybjJ	c0930	907024	908233	1209	-	Ortholog pair	1.07	0.69						Class V
rcdA	c0931	908316	908853	537	+	Ortholog pair	1.19	0.83						Class V
C_RS04410	C_RS04410	909003	909273	270	-	Undetermined	2	1.69						Class V
c0932	c0932	909331	910363	1032	-	Ortholog pair	2.29	0.76						Class V
c0933	c0933	910449	911421	972	-	CFT specific	43.45	1.41	H-NS bound			Class III
c0934	c0934	911433	912303	870	-	CFT specific	24.28	2.69	H-NS bound				Class IV
c0935	c0935	912448	912670	222	+	CFT specific	0.91	3.9							Class VI
c0936	c0936	912702	913212	510	+	CFT specific	1.14	0.52						Class V
c0937	c0937	913219	913420	201	+	CFT specific	5.03	0.4		Class I
C_RS04440	C_RS04440	913383	913725	342	+	Undetermined	15.67	0.51	H-NS bound			Class III
c0939	c0939	913792	914026	234	+	CFT specific	6.35	0.68						Class V
c0940	c0940	914025	914253	228	+	CFT specific	2.4	0.63			Class II			Class V
c0941	c0941	914249	915107	858	+	CFT specific	8.8	0.42	H-NS bound
c0942	c0942	915103	917518	2415	+	CFT specific	0.99	0.36		Class I
C_RS04465	C_RS04465	917671	917860	189	+	Undetermined	2.31	0.87						Class V
c0943	c0943	917870	918104	234	+	CFT specific	1.9	1.44						Class V
c0944	c0944	918324	918525	201	+	CFT specific	4.71	4.29							Class VI
c0945	c0945	918528	919311	783	+	CFT specific	8.25	2.7	H-NS bound				Class IV
c0946	c0946	919533	920685	1152	+	CFT specific	42.47	0.86	H-NS bound			Class III
c0947	c0947	920736	921771	1035	-	CFT specific	5.72	0.56						Class V
c0948	c0948	921770	923537	1767	-	CFT specific	0.59	0.4		Class I
c0950	c0950	923679	924513	834	+	CFT specific	0.53	0.42		Class I
c0952	c0952	924529	925588	1059	+	CFT specific	0.54	0.58						Class V
c0953	c0953	925591	926242	651	+	CFT specific	0.58	0.51						Class V
c0954	c0954	926337	926802	465	+	CFT specific	0.57	0.53						Class V
c0955	c0955	926801	927005	204	+	CFT specific	0.56	0.44						Class V
c0956	c0956	927008	927224	216	+	CFT specific	0.45	0.42		Class I
c0957	c0957	927204	927717	513	+	CFT specific	0.57	0.39		Class I
c0958	c0958	927718	928096	378	+	CFT specific	1.22	0.35		Class I
c0959	c0959	928092	928521	429	+	CFT specific	0.5	0.36		Class I
c0960	c0960	928616	929048	432	+	CFT specific	0.65	0.38		Class I
c0962	c0962	929040	929487	447	+	CFT specific	0.47	0.44						Class V
c0963	c0963	929555	930134	579	+	CFT specific	0.6	0.64						Class V
c0964	c0964	930130	930490	360	+	CFT specific	0.6	0.44						Class V
c0965	c0965	930476	931385	909	+	CFT specific	0.56	0.38		Class I
c0966	c0966	931377	931983	606	+	CFT specific	0.66	0.68						Class V
c0968	c0968	931979	933419	1440	+	CFT specific	18.62	0.49	H-NS bound			Class III
c0969	c0969	933421	933898	477	+	Undetermined	74.83	0.96	H-NS bound			Class III
c0970	c0970	933881	934913	1032	-	CFT specific	94.3	2.79	H-NS bound				Class IV
c0971	c0971	935126	936299	1173	+	CFT specific	1.49	0.68						Class V
c0972	c0972	936308	936824	516	+	CFT specific	0.79	0.39		Class I
c0974	c0974	936878	937181	303	+	CFT specific	0.75	0.44						Class V
C_RS04605	C_RS04605	937195	937315	120	+	Undetermined	0.62	0.28		Class I
c0976	c0976	937307	940385	3078	+	CFT specific	0.6	0.32		Class I
c0977	c0977	940381	940867	486	+	CFT specific	0.63	0.4		Class I
c0978	c0978	940863	941964	1101	+	CFT specific	0.75	0.48						Class V
c0979	c0979	942054	942273	219	+	Ortholog pair	0.95	0.89						Class V
ybjL	c0980	942508	944194	1686	-	Ortholog pair	2.78	1.57						Class V
ybjM	c0981	944463	944841	378	+	Ortholog pair	3.38	2.69							Class VI
grxA	c0982	944870	945128	258	-	Ortholog pair	1.91	1.39						Class V
ybjC	c0983	945287	945575	288	+	Ortholog pair	1.92	1.28						Class V
nfsA	c0984	945558	946281	723	+	Ortholog pair	1.55	1.06						Class V
rimK	c0985	946341	947244	903	+	Ortholog pair	0.77	1.76						Class V
ybjN	c0986	947331	947808	477	+	Ortholog pair	1.69	2.81							Class VI
potF	c0987	948156	949269	1113	+	Ortholog pair	1.26	0.68						Class V
potG	c0988	949363	950497	1134	+	Ortholog pair	0.69	0.54						Class V
potH	c0989	950506	951451	945	+	Ortholog pair	1.21	0.57						Class V
potI	c0990	951447	952293	846	+	Ortholog pair	0.57	0.71						Class V
ybjO	c0991	952352	952841	489	+	Ortholog pair	0.63	2.63							Class VI
rlmC	c0992	952881	954009	1128	+	Ortholog pair	0.78	2.58						Class V
artJ	c0993	954037	954769	732	-	Ortholog pair	1.1	1.22						Class V
artM	c0994	954994	955663	669	-	Ortholog pair	0.74	1.36						Class V
artQ	c0995	955662	956379	717	-	Ortholog pair	0.74	1.38						Class V
artJ_1	c0996	956385	957117	732	-	Ortholog pair	0.72	1.32						Class V
artP	c0997	957134	957863	729	-	Ortholog pair	0.76	1.88						Class V
ybjP	c0998	958080	958596	516	-	Ortholog pair	0.7	0.84						Class V
ybjQ	c0999	958721	959045	324	+	Ortholog pair	0.84	1.02						Class V
amiD	c1000	959041	959872	831	+	Ortholog pair	0.95	1.63						Class V
ybjS	c1001	959868	960882	1014	-	Ortholog pair	0.86	3.45							Class VI
ybjT	c1002	960980	962411	1431	-	Ortholog pair	0.71	1.1						Class V
ltaE	c1003	962421	963423	1002	-	Ortholog pair	0.75	1.01						Class V
poxB	c1004	963459	965178	1719	-	Ortholog pair	0.82	0.41		Class I
hcr	c1005	965310	966279	969	-	Ortholog pair	0.77	0.38		Class I
hcp_1	c1006	966290	967943	1653	-	Ortholog pair	0.73	0.38		Class I
lysO	c1007	968086	968986	900	-	Ortholog pair	3.65	1.4						Class V
aqpZ	c1009	969479	970175	696	-	Ortholog pair	2.7	0.83						Class V
ybjD	c1011	970600	972259	1659	+	Ortholog pair	1.41	2.84							Class VI
ybjX	c1012	972255	973212	957	-	Ortholog pair	0.96	8.71							Class VI
macA	c1014	973362	974478	1116	+	Ortholog pair	0.78	1.27						Class V
macB	c1015	974474	976422	1948	+	Undetermined	0.76	0.92						Class V
cspD	c1017	976494	976719	225	-	Ortholog pair	0.91	4.2							Class VI
clpS	c1018	977041	977362	321	+	Ortholog pair	1	2.13						Class V
clpA	c1019	977392	979669	2277	+	Ortholog pair	0.73	1.76						Class V
infA	c1021	980353	980572	219	-	Ortholog pair	1.04	24.54							Class VI
aat	c1022	980856	981561	705	-	Ortholog pair	0.91	2.87							Class VI
cydC	c1023	981602	983324	1722	-	Ortholog pair	0.58	1.7						Class V
cydD	c1024	983324	985091	1767	-	Ortholog pair	0.73	1.98						Class V
trxB	c1025	985213	986179	966	-	Ortholog pair	0.79	5.75							Class VI
lrp	c1026	986722	987217	495	+	Ortholog pair	0.84	4.33							Class VI
ftsK	c1027	987351	991395	4044	+	Ortholog pair	0.56	3.45							Class VI
lolA	c1028	991553	992165	612	+	Ortholog pair	0.71	2.72							Class VI
rarA	c1029	992175	993519	1344	+	Ortholog pair	0.76	2.26						Class V
serS	c1030	993609	994902	1293	+	Ortholog pair	0.73	4.36							Class VI
dmsA	c1031	995140	997585	2445	+	Ortholog pair	0.76	0.48						Class V
dmsB	c1032	997595	998213	618	+	Ortholog pair	0.58	0.41		Class I
dmsC	c1033	998214	999078	864	+	Ortholog pair	0.7	0.6						Class V
ycaC	c1034	999113	999740	627	-	Ortholog pair	1.43	0.6						Class V
ycaD	c1037	1000053	1001202	1149	+	Ortholog pair	0.91	4.17							Class VI
pflA	c1038	1001298	1002039	741	-	Ortholog pair	0.61	2.35						Class V
pflB	pflB	1002230	1004514	2284	-	Undetermined	0.64	2.24						Class V
focA	c1042	1004568	1005426	858	-	Ortholog pair	4.26	3.61							Class VI
ycaO	c1043	1005831	1007592	1761	-	Ortholog pair	2.58	2.05						Class V
ycaP	c1044	1007721	1008414	693	+	Ortholog pair	1.27	0.74						Class V
serC	c1045	1008612	1009701	1089	+	Ortholog pair	1	2.22						Class V
aroA	c1046	1009771	1011055	1284	+	Ortholog pair	1.59	1.71						Class V
ycaL	c1047	1011224	1011989	765	+	Ortholog pair	1.97	1.16						Class V
cmk	c1048	1012161	1012845	684	+	Ortholog pair	0.7	12.83							Class VI
rpsA	c1049	1012955	1014629	1674	+	Ortholog pair	0.48	18.56							Class VI
ihfB	c1050	1014788	1015073	285	+	Ortholog pair	0.63	11.02							Class VI
ycaI	c1052	1015278	1017543	2265	+	Ortholog pair	0.9	1.04						Class V
msbA	c1054	1017579	1019328	1749	+	Ortholog pair	0.57	3.48							Class VI
lpxK	c1056	1019324	1020312	988	+	Undetermined	0.51	3.2							Class VI
ycaQ	c1057	1020348	1021581	1233	+	Ortholog pair	0.86	1.06						Class V
ycaR	c1058	1021632	1021815	183	+	Ortholog pair	0.81	2.89							Class VI
kdsB	c1059	1021811	1022558	747	+	Ortholog pair	0.71	2.21						Class V
ycbJ	c1060	1022711	1023605	894	+	Ortholog pair	0.59	0.77						Class V
elyC	c1061	1023581	1024361	780	-	Ortholog pair	0.95	0.95						Class V
cmoM	c1063	1024496	1025282	786	+	Ortholog pair	0.77	3.79							Class VI
mukF	c1064	1025278	1026601	1323	+	Ortholog pair	0.71	3.09							Class VI
mukE	c1065	1026581	1027286	705	+	Ortholog pair	0.58	3.05							Class VI
mukB	c1066	1027285	1031746	4461	+	Ortholog pair	0.53	2.38						Class V
ldtD	c1067	1032006	1033854	1848	+	Ortholog pair	0.79	1.25						Class V
mepK	c1068	1034034	1034583	549	+	Ortholog pair	0.96	4.08							Class VI
gloC	c1069	1034609	1035257	648	+	Ortholog pair	0.88	3.41							Class VI
aspC	c1070	1035306	1036497	1191	-	Ortholog pair	0.64	2.21						Class V
ompF	c1071	1036681	1037770	1089	-	Ortholog pair	1.03	10.11							Class VI
asnS	c1072	1038372	1039773	1401	-	Ortholog pair	0.65	4.69							Class VI
pncB	c1073	1039941	1041144	1203	-	Ortholog pair	0.85	9.82							Class VI
pepN	c1075	1041409	1044022	2613	+	Ortholog pair	0.76	1.1						Class V
ssuB	c1076	1044216	1044984	768	-	Ortholog pair	0.57	0.73						Class V
ssuC	c1077	1044980	1045772	792	-	Ortholog pair	0.82	0.38		Class I
ssuD	c1078	1045783	1046929	1146	-	Ortholog pair	0.56	0.37		Class I
ssuA	c1079	1046925	1047885	960	-	Ortholog pair	0.86	0.38		Class I
ssuE	c1080	1047877	1048453	576	-	Ortholog pair	0.86	0.73						Class V
pyrD	c1081	1048689	1049700	1011	+	Ortholog pair	6.42	3.52							Class VI
zapC	c1082	1049873	1050416	543	+	Ortholog pair	3.39	6.24							Class VI
ycbX	c1083	1050412	1051522	1110	-	Ortholog pair	1.17	3.06							Class VI
rlmKL	c1084	1051619	1053728	2109	+	Ortholog pair	0.7	3.01							Class VI
uup	c1085	1053739	1055647	1908	+	Ortholog pair	0.61	2.51						Class V
pqiA	c1086	1055776	1057030	1254	+	Ortholog pair	0.73	2.33						Class V
pqiB	c1087	1057034	1058675	1641	+	Ortholog pair	0.75	1.6						Class V
pqiC	c1088	1058671	1059235	564	+	Ortholog pair	0.59	1.65						Class V
rmf	rmf	1059489	1059657	168	+	Ortholog pair	0.77	3.49							Class VI
fabA	c1090	1059726	1060245	519	-	Ortholog pair	0.57	10.17							Class VI
ycbZ	c1091	1060313	1062074	1761	-	Ortholog pair	0.73	3							Class VI
matP	c1092	1062259	1062712	453	+	Ortholog pair	0.94	3.4							Class VI
ompA	c1093	1062789	1063842	1053	-	Ortholog pair	0.59	20.97							Class VI
sulA	c1095	1064197	1064707	510	-	Ortholog pair	1.13	2.42						Class V
sxy	c1096	1064925	1065555	630	+	Ortholog pair	1.71	1.25						Class V
yccS	c1097	1065517	1067680	2163	-	Ortholog pair	0.78	1.58						Class V
yccF	c1098	1067689	1068136	447	-	Ortholog pair	0.99	1.71						Class V
helD	c1099	1068258	1070313	2055	+	Ortholog pair	0.8	1.23						Class V
mgsA	c1100	1070344	1070803	459	-	Ortholog pair	0.77	1.67						Class V
yccT	c1101	1070898	1071561	663	-	Ortholog pair	1.02	0.55						Class V
yccU	c1102	1071733	1072147	414	+	Ortholog pair	1.07	1.47						Class V
hspQ	c1104	1072191	1072509	318	-	Ortholog pair	0.93	6.13							Class VI
rlmI	c1105	1072566	1073757	1191	-	Ortholog pair	0.96	2.64							Class VI
yccX	c1106	1073851	1074130	279	+	Ortholog pair	0.94	2.54						Class V
tusE	c1107	1074126	1074456	330	-	Ortholog pair	0.87	3.08							Class VI
yccA	c1110	1074547	1075207	660	-	Ortholog pair	0.93	10.68							Class VI
hyaA	c1113	1075927	1077046	1119	+	Ortholog pair	0.68	0.46						Class V
hyaB	c1114	1077042	1078836	1794	+	Ortholog pair	0.59	0.34		Class I
hyaC	c1115	1078854	1079562	708	+	Ortholog pair	0.61	0.42		Class I
hyaD	c1116	1079558	1080146	588	+	Ortholog pair	0.54	0.36		Class I
hyaE	c1117	1080142	1080541	399	+	Ortholog pair	0.59	0.31		Class I
hyaF	c1118	1080537	1081395	858	+	Ortholog pair	0.75	0.39		Class I
appC	c1119	1081528	1083073	1545	+	Ortholog pair	0.86	0.45						Class V
appB	c1120	1083084	1084221	1137	+	Ortholog pair	0.78	0.46						Class V
cbdX	cbdX	1084233	1084326	93	+	Ortholog pair	0.71	0.52						Class V
appA	c1121	1084405	1085716	1311	+	Ortholog pair	0.94	0.71						Class V
cspH	c1122	1085703	1085916	213	-	Ortholog pair	7.28	4.3	H-NS bound				Class IV
cspG	c1123	1086201	1086414	213	+	Ortholog pair	6	6.84							Class VI
ymcF	ymcF	1086424	1086613	189	+	Undetermined	4.3	2.94							Class VI
ymcE	c1124	1086587	1086818	231	+	Ortholog pair	4.61	4.2							Class VI
gnsA	c1125	1086807	1086981	174	+	Ortholog pair	4.16	5.4							Class VI
yccM	c1127	1087029	1088103	1074	-	Ortholog pair	2.62	1.86						Class V
torS	c1128	1088185	1090918	2733	-	Ortholog pair	0.86	0.51						Class V
torT	c1130	1091000	1092029	1029	+	Ortholog pair	0.79	0.77						Class V
torR	c1131	1092001	1092694	693	-	Ortholog pair	0.98	1.04						Class V
torC	c1132	1092823	1093996	1173	+	Ortholog pair	0.81	0.37		Class I
torA	c1133	1093995	1096542	2547	+	Ortholog pair	0.66	0.43						Class V
torD	c1134	1096538	1097138	600	+	Ortholog pair	0.82	0.48						Class V
cbpM	c1135	1097493	1097799	306	-	Ortholog pair	0.69	0.77						Class V
cbpA	c1136	1097798	1098719	921	-	Ortholog pair	1.01	0.87						Class V
agp	c1137	1099253	1100495	1242	+	Ortholog pair	1.25	0.72						Class V
yccJ	c1139	1100532	1100760	228	-	Ortholog pair	1.03	0.71						Class V
wrbA	c1140	1100780	1101377	597	-	Ortholog pair	1.73	1.02						Class V
ymdF	c1141	1101749	1101923	174	+	Ortholog pair	1.87	0.73						Class V
rutG	c1143	1102005	1103334	1329	-	Ortholog pair	0.83	0.42		Class I
rutF	c1144	1103354	1103849	495	-	Ortholog pair	0.54	0.38		Class I
rutE	c1145	1103859	1104450	591	-	Ortholog pair	0.56	0.4		Class I
rutD	c1146	1104459	1105260	801	-	Ortholog pair	0.72	0.44						Class V
rutC	c1147	1105267	1105654	387	-	Ortholog pair	0.78	0.51						Class V
rutB	c1148	1105665	1106358	693	-	Ortholog pair	0.67	0.38		Class I
rutA	c1149	1106357	1107449	1092	-	Ortholog pair	0.7	0.41		Class I
rutR	c1150	1107736	1108375	639	+	Ortholog pair	1.09	1.51						Class V
putA	c1151	1108414	1112377	3963	-	Ortholog pair	0.79	0.78						Class V
c1152	c1152	1112431	1112641	210	+	CFT specific	6.43	1.06						Class V
putP	c1154	1112799	1114308	1509	+	Ortholog pair	1.7	1.67						Class V
c1155	c1155	1114527	1115359	832	+	CFT specific	0.88	1.83						Class V
efeO	c1156	1115416	1116544	1128	+	Ortholog pair	0.81	1.24						Class V
efeB	c1157	1116549	1117821	1272	+	Ortholog pair	0.8	1.32						Class V
phoH	c1159	1118446	1119235	789	+	Ortholog pair	1.35	1.11						Class V
pgaD	c1160	1119284	1119698	414	-	Ortholog pair	13.58	1.02	H-NS bound			Class III
pgaC	c1161	1119699	1121025	1326	-	Ortholog pair	16.73	0.58	H-NS bound			Class III
pgaB	c1162	1121017	1123036	2019	-	Ortholog pair	15.74	0.78	H-NS bound			Class III
pgaA	c1163	1123044	1125468	2424	-	Ortholog pair	15.6	0.68	H-NS bound			Class III
dgcT	c1164	1126055	1127423	1368	+	Ortholog pair	40.97	1.25	H-NS bound			Class III
c1165	c1165	1127701	1128904	1203	+	CFT specific	7.04	1.11						Class V
c1166	c1166	1129091	1130909	1818	-	CFT specific	73.04	1.11	H-NS bound			Class III
C_RS28360	C_RS28360	1131105	1131799	694	+	Undetermined	8.73	1.2	H-NS bound			Class III
c1169	c1169	1132022	1132319	297	+	Ortholog pair	9.3	0.74	H-NS bound			Class III
C_RS05500	C_RS05500	1132545	1132743	198	+	Undetermined	55.14	0.61	H-NS bound			Class III
c1170	c1170	1132961	1134404	1443	+	CFT specific	35.37	0.7	H-NS bound			Class III
c1171	c1171	1135367	1135961	594	+	CFT specific	19.68	0.52	H-NS bound			Class III
C_RS29875	C_RS29875	1136098	1136371	273	+	Undetermined	0.88	0.61						Class V
c1174	c1174	1136437	1138327	1890	-	CFT specific	0.95	1.4						Class V
c1175	c1175	1138352	1139516	1164	-	CFT specific	0.58	0.64						Class V
c1176	c1176	1139940	1140564	624	-	CFT specific	0.76	0.38		Class I
C_RS26485	C_RS26485	1140812	1141383	571	+	Undetermined	0.86	1.12						Class V
garD	garD	1141445	1142863	1418	-	Undetermined	0.73	0.51						Class V
c1184	c1184	1142991	1143496	505	+	CFT specific	1.06	1.06						Class V
c1186	c1186	1143726	1144956	1230	-	CFT specific	0.9	1.72						Class V
c1187	c1187	1144952	1145684	732	-	Ortholog pair	0.74	0.92						Class V
c1188	c1188	1145683	1146148	465	-	CFT specific	0.53	0.88						Class V
c1189	c1189	1146144	1147314	1170	-	CFT specific	0.61	0.88						Class V
c1190	c1190	1147315	1147900	585	-	CFT specific	0.59	0.94						Class V
c1191	c1191	1147896	1150215	2319	-	CFT specific	0.59	1.11						Class V
c1192	c1192	1150183	1150789	606	-	CFT specific	0.57	1.11						Class V
c1193	c1193	1150785	1151208	423	-	CFT specific	0.77	1.31						Class V
c1194	c1194	1151211	1152888	1677	-	CFT specific	0.62	1.18						Class V
c1196	c1196	1152878	1153232	354	-	CFT specific	1.15	2.54						Class V
c1197	c1197	1153218	1154577	1359	-	CFT specific	1.26	3.99							Class VI
c1198	c1198	1154573	1155155	582	-	CFT specific	1.01	2.19						Class V
c1199	c1199	1155159	1155411	252	-	CFT specific	0.77	1.72						Class V
c1200	c1200	1155422	1155680	258	-	CFT specific	1.11	1.68						Class V
c1201	c1201	1155654	1156476	822	-	CFT specific	1.16	10.47							Class VI
c1202	c1202	1156472	1157195	723	-	CFT specific	1.65	2.83							Class VI
c1203	c1203	1157235	1158294	1059	-	CFT specific	7.72	2.73	H-NS bound				Class IV
c1204	c1204	1158358	1158748	390	-	CFT specific	17.21	3.36	H-NS bound				Class IV
c1205	c1205	1159441	1162039	2598	+	CFT specific	0.85	0.68						Class V
c1206	c1206	1161998	1163231	1233	+	CFT specific	0.76	0.42		Class I
c1207	c1207	1163640	1164804	1164	+	CFT specific	11.16	0.63	H-NS bound			Class III
C_RS05670	C_RS05670	1164790	1165249	459	+	Undetermined	63.56	0.79	H-NS bound			Class III
c1208	c1208	1165324	1165702	378	+	CFT specific	9.53	0.57	H-NS bound			Class III
C_RS05680	C_RS05680	1165714	1165930	216	+	Undetermined	27.29	1.15	H-NS bound			Class III
c1210	c1210	1166394	1166571	177	-	CFT specific	5.88	1.02						Class V
C_RS26510	C_RS26510	1166567	1167907	1340	-	Undetermined	0.78	0.77						Class V
c1214	c1214	1168462	1168702	240	-	CFT specific	2.8	1.08						Class V
C_RS05710	C_RS05710	1169256	1169669	413	+	Undetermined	1.19	1.31						Class V
c1217	c1217	1169967	1170276	309	-	CFT specific	0.83	0.88						Class V
C_RS28390	C_RS28390	1170357	1171978	1621	-	Undetermined	1.15	0.6						Class V
C_RS26540	C_RS26540	1172003	1172246	243	-	Undetermined	2.11	1.06						Class V
c1220	c1220	1172526	1173561	1035	+	CFT specific	24.78	1.92	H-NS bound			Class III
c1224	c1224	1174437	1175588	1151	-	Undetermined	2.81	0.57						Class V
mchI	mchI	1176595	1176805	210	+	Undetermined	46.19	1.24	H-NS bound			Class III
mchB	c1227	1176821	1177049	228	+	CFT specific	35.32	1.48	H-NS bound			Class III
c1229	c1229	1177320	1178871	1551	+	CFT specific	18.25	1.39	H-NS bound			Class III
c1230	c1230	1178896	1179349	453	+	CFT specific	30.41	1	H-NS bound			Class III
c1231	c1231	1179501	1180776	1275	+	CFT specific	30.11	0.84	H-NS bound			Class III
mchF	c1232	1180750	1182865	2115	+	CFT specific	20.49	0.68	H-NS bound			Class III
mcmA	mcmA	1183118	1183397	279	+	Undetermined	53.46	1.03	H-NS bound			Class III
c1233	c1233	1183571	1184258	687	-	CFT specific	71.38	0.97	H-NS bound			Class III
c1234	c1234	1184357	1184816	459	-	CFT specific	57.23	2.08	H-NS bound			Class III
c1235	c1235	1185273	1185786	513	+	CFT specific	7.11	1.36	H-NS bound			Class III
c1236	c1236	1186027	1186597	570	+	CFT specific	2.83	1.66						Class V
sfaC	c1237	1186871	1187156	285	-	CFT specific	33.19	1.94	H-NS bound			Class III
c1238	c1238	1187511	1187841	330	+	CFT specific	35.15	5.49	H-NS bound				Class IV
focA_1	c1239	1188212	1188755	543	+	CFT specific	11.94	4.69	H-NS bound				Class IV
sfaD	c1240	1188825	1189365	540	+	CFT specific	8.89	4.62	H-NS bound				Class IV
c1241	c1241	1189405	1190101	696	+	CFT specific	30.59	3.01	H-NS bound				Class IV
sfaF	c1242	1190170	1192801	2631	+	CFT specific	3	2.44						Class V
sfaG	c1243	1192813	1193341	528	+	CFT specific	5.73	3.28							Class VI
focG	c1244	1193362	1193866	504	+	CFT specific	9.78	4.29	H-NS bound				Class IV
focH	c1245	1193858	1194827	969	+	CFT specific	4.42	1.37						Class V
sfaY	c1246	1195130	1195871	741	+	CFT specific	8.6	1.64	H-NS bound			Class III
sfaX	c1247	1196017	1196569	552	+	CFT specific	20.69	3.46	H-NS bound				Class IV
c1248	c1248	1196894	1197932	1038	-	CFT specific	10.05	2.66	H-NS bound				Class IV
iroN	c1250	1198161	1200339	2178	+	CFT specific	4.43	1.65						Class V
iroE	c1251	1200383	1201340	957	-	CFT specific	1.23	0.65						Class V
iroD	c1252	1201424	1202654	1230	-	CFT specific	0.98	0.61						Class V
iroC	c1253	1202757	1206417	3660	-	CFT specific	0.69	0.84						Class V
iroB	c1254	1206556	1207672	1116	-	CFT specific	0.8	0.82						Class V
c1255	c1255	1208209	1208509	300	+	CFT specific	2.21	1.27						Class V
tnpA_6	c1256	1208686	1209145	459	+	CFT specific	1.72	1.17						Class V
c1258	c1258	1210403	1210688	285	+	CFT specific	17.64	5.49	H-NS bound				Class IV
c1262	c1262	1212503	1213717	1214	-	CFT specific	0.84	0.55						Class V
c1265	c1265	1214528	1216499	1971	+	CFT specific	1.92	1.68						Class V
c1266	c1266	1216517	1217309	792	+	CFT specific	7.67	1.06	H-NS bound			Class III
c1267	c1267	1217572	1218772	1200	+	CFT specific	17.26	0.8	H-NS bound			Class III
c1269	c1269	1219722	1220859	1137	+	Ortholog pair	11.6	3.72	H-NS bound				Class IV
c1270	c1270	1220894	1221437	543	+	CFT specific	42.98	2.91	H-NS bound				Class IV
C_RS26640	C_RS26640	1222375	1222735	360	-	Undetermined	73.57	2.73	H-NS bound				Class IV
C_RS26645	C_RS26645	1222890	1223520	630	-	Undetermined	14.62	3.61	H-NS bound				Class IV
c1271	c1271	1223810	1224107	297	-	CFT specific	41.44	1.5	H-NS bound			Class III
c1272	c1272	1224406	1225279	873	+	Undetermined	1.82	0.44						Class V
agn43	c1273	1225609	1228729	3120	+	CFT specific	0.67	0.47						Class V
c1274	c1274	1228849	1231366	2517	+	CFT specific	0.9	0.83						Class V
c1275	c1275	1231441	1231897	456	+	CFT specific	1.15	0.72						Class V
c1277	c1277	1232015	1232227	212	-	CFT specific	0.9	0.74						Class V
c1278	c1278	1232307	1233129	822	+	CFT specific	0.69	1.01						Class V
c1280	c1280	1233391	1233865	474	+	CFT specific	0.53	0.48						Class V
c1282	c1282	1233880	1234357	477	+	CFT specific	0.72	0.46						Class V
istA_1	istA	1234498	1235998	1500	+	Undetermined	0.76	0.64						Class V
istB_1	istB	1235994	1236750	756	+	Undetermined	0.61	0.96						Class V
c1284	c1284	1236835	1237057	222	+	CFT specific	0.81	0.9						Class V
c1285	c1285	1237075	1237720	645	+	CFT specific	0.61	0.48						Class V
C_RS29770	C_RS29770	1237769	1238144	375	+	Undetermined	0.85	0.48						Class V
c1288	c1288	1238190	1238571	381	+	CFT specific	0.79	0.55						Class V
c1289	c1289	1238567	1239056	489	+	CFT specific	0.81	0.58						Class V
c1290	c1290	1239075	1239273	198	+	CFT specific	1.1	1.15						Class V
tnpA_7	c1291	1239476	1239935	459	+	CFT specific	1.13	0.92						Class V
c1292	c1292	1240068	1240896	828	+	CFT specific	1.28	5.05							Class VI
ghrA	c1295	1241383	1242322	939	+	Ortholog pair	1.17	1.73						Class V
ycdX	c1296	1242376	1243114	738	+	Ortholog pair	1.81	2.25						Class V
ycdY	c1297	1243137	1243692	555	+	Ortholog pair	1.26	1.94						Class V
ycdZ	c1298	1243793	1244285	492	+	Ortholog pair	1.39	3.38							Class VI
csgG	c1299	1244349	1245183	834	-	Ortholog pair	3.56	0.69						Class V
csgF	c1300	1245209	1245626	417	-	Ortholog pair	22.13	0.53	H-NS bound			Class III
csgE	c1301	1245650	1246040	390	-	Ortholog pair	19.65	0.55	H-NS bound			Class III
csgD	c1302	1246044	1246695	651	-	Ortholog pair	26.65	0.76	H-NS bound			Class III
csgB	c1305	1247447	1247903	456	+	Ortholog pair	40.39	0.56	H-NS bound			Class III
csgA	c1306	1247943	1248402	459	+	Ortholog pair	6.26	0.7						Class V
csgC	c1307	1248460	1248793	333	+	Ortholog pair	6.37	0.58						Class V
ymdA	c1308	1248913	1249225	312	+	Ortholog pair	8	0.8	H-NS bound			Class III
ymdB	c1309	1249319	1249853	534	+	Ortholog pair	1.57	1.06						Class V
clsC	c1310	1249794	1251276	1482	+	Ortholog pair	2.1	1.21						Class V
mdoC	c1311	1251283	1252441	1158	-	Ortholog pair	13.46	2.68	H-NS bound				Class IV
mdoG	c1313	1252834	1254370	1536	+	Ortholog pair	1.15	4.86							Class VI
mdoH	c1314	1254362	1256906	2544	+	Ortholog pair	0.52	3.75							Class VI
yceK	c1316	1257077	1257305	228	+	Ortholog pair	1.09	3.11							Class VI
msyB_1	c1318	1257305	1257680	375	-	Ortholog pair	0.65	1.34						Class V
mdtG	c1319	1257762	1258989	1227	-	Ortholog pair	0.86	0.95						Class V
lpxL	c1320	1259160	1260081	921	-	Ortholog pair	1.01	3.18							Class VI
trhO	c1321	1260305	1261358	1053	+	Ortholog pair	2.11	3.98							Class VI
yceI	c1322	1261399	1261975	576	-	Ortholog pair	4.42	1.43						Class V
yceJ	c1323	1261978	1262545	567	-	Ortholog pair	6.64	0.7						Class V
c1325	c1325	1262806	1262917	111	-	Ortholog pair	35.35	0.75	H-NS bound			Class III
solA	c1326	1262964	1264083	1119	-	Ortholog pair	6.02	1.16						Class V
bssS	c1327	1264197	1264452	255	-	Ortholog pair	10.56	6.65	H-NS bound				Class IV
dinI	c1328	1264741	1264987	246	-	Ortholog pair	10.9	4.54	H-NS bound				Class IV
pyrC	c1329	1265060	1266107	1047	-	Ortholog pair	1.06	2.59						Class V
yceB	c1330	1266212	1266773	561	-	Ortholog pair	1.31	2.07						Class V
grxB	c1331	1266906	1267554	648	-	Ortholog pair	1.37	1.06						Class V
mdtH	c1332	1267617	1268826	1209	-	Ortholog pair	1.01	0.7						Class V
rimJ	c1333	1269061	1269646	585	+	Ortholog pair	2.19	1.68						Class V
yceH	c1334	1269656	1270304	648	+	Ortholog pair	0.99	1.24						Class V
yceM	yceM	1270305	1271232	927	+	Undetermined	0.88	1.49						Class V
murJ	c1338	1271341	1272877	1536	+	Ortholog pair	0.84	2.72							Class VI
flgN	c1339	1272916	1273333	417	-	Ortholog pair	0.81	2.2						Class V
flgM	c1340	1273337	1273631	294	-	Ortholog pair	0.73	1.05						Class V
flgA	c1341	1273706	1274366	660	-	Ortholog pair	1.09	1.05						Class V
flgB	c1342	1274521	1274938	417	+	Ortholog pair	1	0.72						Class V
flgC	c1343	1274941	1275346	405	+	Ortholog pair	0.88	0.79						Class V
flgD	c1344	1275357	1276053	696	+	Ortholog pair	0.57	0.6						Class V
flgE	c1345	1276077	1277283	1206	+	Ortholog pair	0.81	0.72						Class V
flgF	c1346	1277302	1278058	756	+	Ortholog pair	0.55	0.57						Class V
flgG	c1347	1278229	1279012	783	+	Ortholog pair	0.56	0.53						Class V
flgH	c1348	1279064	1279763	699	+	Ortholog pair	0.97	0.45						Class V
flgI	c1349	1279774	1280872	1098	+	Ortholog pair	0.72	0.52						Class V
flgJ	c1350	1280871	1281813	942	+	Ortholog pair	0.7	0.49						Class V
flgK	c1351	1281878	1283522	1644	+	Ortholog pair	0.87	0.56						Class V
flgL	c1352	1283533	1284487	954	+	Ortholog pair	0.68	0.61						Class V
rne	c1353	1284681	1287867	3186	-	Ortholog pair	0.51	4.98							Class VI
rluC	c1355	1288439	1289399	960	+	Ortholog pair	0.82	6.11							Class VI
yceF	c1356	1289510	1290095	585	-	Ortholog pair	0.92	5.87							Class VI
yceD	c1358	1290292	1290814	522	+	Ortholog pair	0.54	57.1							Class VI
rpmF	rpmF	1290865	1291039	174	+	Ortholog pair	0.46	45.61							Class VI
plsX	c1359	1291119	1292190	1071	+	Ortholog pair	0.53	18.31							Class VI
fabH	c1360	1292257	1293211	954	+	Ortholog pair	0.51	9.56							Class VI
fabD	c1361	1293226	1294156	930	+	Ortholog pair	0.46	8.02							Class VI
fabG	fabG	1294168	1294906	738	+	Undetermined	0.52	9.67							Class VI
acpP	c1364	1295116	1295353	237	+	Ortholog pair	0.43	40.06							Class VI
fabF	c1365	1295439	1296681	1242	+	Ortholog pair	0.53	11.91							Class VI
pabC	c1366	1296800	1297609	809	+	Ortholog pair	0.75	4.36							Class VI
yceG	c1369	1297611	1298635	1024	+	Ortholog pair	0.64	3.64							Class VI
tmk	c1370	1298624	1299266	642	+	Ortholog pair	0.52	3.2							Class VI
holB	c1371	1299262	1300267	1005	+	Ortholog pair	0.58	3.27							Class VI
ycfH	c1372	1300277	1301075	798	+	Ortholog pair	0.76	4.64							Class VI
ptsG	c1373	1301369	1302803	1434	+	Ortholog pair	0.63	7.05							Class VI
fhuE	c1374	1302862	1305052	2190	-	Ortholog pair	1.12	0.79						Class V
hinT	c1376	1305385	1305745	360	+	Ortholog pair	1.7	2.56						Class V
ycfL	c1377	1305747	1306125	378	+	Ortholog pair	0.94	2.61							Class VI
lpoB	c1378	1306138	1306780	642	+	Ortholog pair	0.91	2.08						Class V
thiK	c1379	1306760	1307585	825	+	Ortholog pair	0.71	1.63						Class V
nagZ	c1380	1307595	1308621	1026	+	Ortholog pair	0.77	1.32						Class V
ycfP	c1381	1308643	1309186	543	+	Ortholog pair	1.01	1.86						Class V
ndh	c1382	1309584	1310889	1305	+	Ortholog pair	0.9	5.4							Class VI
ycfJ	c1383	1311115	1311655	540	+	Ortholog pair	0.7	1.32						Class V
tnpA_8	c1384	1311853	1312312	459	+	CFT specific	1.19	1.1						Class V
comR	c1385	1312427	1313060	633	-	Ortholog pair	2.24	3.24							Class VI
bhsA	c1386	1313300	1313558	258	+	Ortholog pair	3.93	1.4						Class V
ldtC	c1387	1313639	1314602	963	-	Ortholog pair	1.23	0.9						Class V
mfd	c1389	1314744	1318192	3448	-	Ortholog pair	0.66	1.43						Class V
ycfT	c1390	1318319	1319393	1074	-	Ortholog pair	1.12	1.44						Class V
lolC	c1391	1319653	1320853	1200	+	Ortholog pair	0.68	3.07							Class VI
lolD	c1392	1320845	1321547	702	+	Ortholog pair	0.55	2.08						Class V
lolE	c1393	1321546	1322791	1245	+	Ortholog pair	0.87	2.41						Class V
nagK	c1394	1322819	1323731	912	+	Ortholog pair	1	2.83							Class VI
cobB	c1395	1323746	1324568	822	+	Ortholog pair	1.3	2.57						Class V
ycfZ	c1396	1324705	1325494	789	-	Ortholog pair	5.57	2.43						Class V
ymfA	c1397	1325490	1325952	462	-	Ortholog pair	9.32	1.71	H-NS bound			Class III
potD	c1398	1326009	1327056	1047	-	Ortholog pair	1.38	2.15						Class V
potC	c1399	1327052	1327847	795	-	Ortholog pair	1.18	3.81							Class VI
c1400	c1400	1328013	1329132	1119	-	CFT specific	2.16	1.09						Class V
c1401	c1401	1329100	1329370	270	-	CFT specific	1.51	1.64						Class V
c1402	c1402	1329431	1331873	2442	-	Ortholog pair	2.98	0.65						Class V
ydfD	c1404	1331966	1332158	192	-	Ortholog pair	29.32	0.84	H-NS bound			Class III
dicB	c1405	1332154	1332343	189	-	Ortholog pair	25.48	0.73	H-NS bound			Class III
c1407	c1407	1332911	1333130	219	-	Ortholog pair	1.94	1.85						Class V
ydfA	c1409	1333289	1333445	156	-	Ortholog pair	1.42	0.87						Class V
c1410	c1410	1333710	1334130	420	-	CFT specific	3.34	3.82							Class VI
C_RS06605	C_RS06605	1334230	1334512	282	+	Undetermined	2.13	1.16						Class V
c1411	c1411	1334495	1334921	426	+	Ortholog pair	1.58	0.42		Class I
c1412	c1412	1334992	1336057	1065	+	CFT specific	0.97	0.89						Class V
c1413	c1413	1336097	1336520	423	+	CFT specific	2.96	0.32		Class I
c1414	c1414	1336577	1336934	357	+	CFT specific	15.89	0.49	H-NS bound			Class III
c1416	c1416	1337027	1337210	183	+	CFT specific	30.93	0.78	H-NS bound			Class III
c1417	c1417	1337202	1337379	177	+	CFT specific	17.45	0.56	H-NS bound		Class II	Class III
C_RS29890	C_RS29890	1337375	1337692	317	+	Undetermined	13.92	0.41	H-NS bound
hokD	hokD	1338300	1338456	156	+	Ortholog pair	6.71	4.91							Class VI
c1421	c1421	1338914	1339193	279	+	CFT specific	6.99	6.5							Class VI
c1423	c1423	1339194	1340244	1050	+	Ortholog pair	1.04	0.64						Class V
C_RS06670	C_RS06670	1340256	1340613	357	+	Undetermined	1.22	0.31		Class I
c1426	c1426	1340627	1341449	822	+	CFT specific	1.29	5.5							Class VI
tnpA_9	c1427	1341699	1342158	459	+	CFT specific	1.99	3.07							Class VI
c1428	c1428	1343052	1343184	132	+	CFT specific	9.16	4.66	H-NS bound				Class IV
iraM	c1429	1343464	1343800	336	-	Ortholog pair	42.34	3.07	H-NS bound				Class IV
c1431	c1431	1344060	1344249	189	+	CFT specific	15.89	1.17	H-NS bound			Class III
c1432	c1432	1344245	1344407	162	+	CFT specific	3.73	0.93						Class V
c1433	c1433	1344556	1344772	216	+	CFT specific	1.95	0.43						Class V
c1434	c1434	1344776	1345121	345	+	Undetermined	2.12	0.79						Class V
c1435	c1435	1345086	1345359	273	-	CFT specific	4.05	1.11						Class V
c1436	c1436	1345464	1345998	534	+	CFT specific	1.69	0.58						Class V
c1437	c1437	1345994	1346462	468	+	CFT specific	1.35	0.89						Class V
c1438	c1438	1346449	1346602	153	+	CFT specific	2.21	0.84						Class V
c1439	c1439	1346804	1347329	525	+	CFT specific	1.79	0.56						Class V
ydfO	c1440	1347631	1348042	411	-	Ortholog pair	26.98	2.8	H-NS bound				Class IV
ynfO	c1442	1348099	1348333	234	-	Ortholog pair	12.74	1.97	H-NS bound			Class III
c1444	c1444	1348727	1349237	510	+	CFT specific	4.05	0.58						Class V
c1445	c1445	1349208	1351137	1929	+	CFT specific	1.36	0.46						Class V
c1446	c1446	1351120	1351327	207	+	CFT specific	0.66	0.37		Class I
c1447	c1447	1351323	1352916	1593	+	CFT specific	0.89	0.42		Class I
c1448	c1448	1352905	1354411	1506	+	CFT specific	0.59	0.32		Class I
c1450	c1450	1354447	1354795	348	+	CFT specific	0.87	0.44						Class V
c1451	c1451	1354852	1355881	1029	+	CFT specific	0.84	0.46						Class V
c1452	c1452	1355932	1356316	384	+	CFT specific	0.6	0.62						Class V
c1453	c1453	1356308	1356662	354	+	CFT specific	0.65	0.5						Class V
c1454	c1454	1356677	1357211	534	+	CFT specific	0.75	0.53						Class V
c1455	c1455	1357207	1357603	396	+	CFT specific	0.74	0.43						Class V
c1456	c1456	1357610	1358357	747	+	CFT specific	0.83	0.4		Class I
c1458	c1458	1358375	1358807	432	+	CFT specific	0.84	0.56						Class V
c1459	c1459	1358833	1359247	414	+	CFT specific	0.73	0.34		Class I
c1460	c1460	1359227	1361789	2562	+	CFT specific	0.59	0.4		Class I
c1461	c1461	1361785	1362115	330	+	CFT specific	0.5	0.5						Class V
c1462	c1462	1362114	1362813	699	+	CFT specific	0.62	0.49						Class V
c1464	c1464	1362818	1363562	744	+	CFT specific	0.85	0.37		Class I
c1465	c1465	1363507	1364140	633	+	CFT specific	0.94	1.08						Class V
c1466	c1466	1364483	1368176	3693	+	CFT specific	0.71	0.45						Class V
c1467	c1467	1368243	1368843	600	+	CFT specific	0.9	0.43						Class V
c1468	c1468	1368994	1371058	2064	+	CFT specific	2	0.97						Class V
c1470	c1470	1371054	1371333	279	+	CFT specific	1.44	1.45						Class V
c1471	c1471	1371342	1371636	294	+	CFT specific	0.84	4.41							Class VI
C_RS26700	C_RS26700	1371675	1371774	99	+	Undetermined	1.12	13.03							Class VI
c1474	c1474	1371828	1372485	657	-	CFT specific	2.3	16.85							Class VI
c1475	c1475	1372553	1372820	267	+	CFT specific	2.55	9.62							Class VI
potB	c1476	1373051	1373915	864	-	Ortholog pair	0.86	3.92							Class VI
potA	c1477	1373898	1375035	1137	-	Ortholog pair	0.84	4.83							Class VI
pepT	c1479	1375284	1376511	1227	+	Ortholog pair	1.13	0.98						Class V
roxA	c1480	1376559	1377681	1122	-	Ortholog pair	0.76	1.26						Class V
c1483	c1483	1377929	1379159	1230	+	CFT specific	1.47	0.7						Class V
C_RS06940	C_RS06940	1379524	1379713	189	+	Undetermined	3.84	1.21						Class V
c1487	c1487	1379765	1381052	1287	+	CFT specific	3.9	2.32						Class V
c1488	c1488	1381048	1381279	231	+	CFT specific	2.45	0.6						Class V
c1490	c1490	1381268	1381490	222	+	CFT specific	7.79	0.43	H-NS bound			Class III
c1491	c1491	1381482	1381704	222	+	CFT specific	20.25	0.54	H-NS bound		Class II	Class III
c1492	c1492	1381705	1381939	234	+	CFT specific	27.04	0.35	H-NS bound
c1493	c1493	1381944	1382244	300	+	CFT specific	11.36	0.45	H-NS bound			Class III
c1495	c1495	1382240	1383995	1755	+	CFT specific	1.58	0.45						Class V
c1496	c1496	1384283	1384541	258	+	CFT specific	1.34	0.39		Class I
c1497	c1497	1384537	1384948	411	+	CFT specific	0.67	0.39		Class I
C_RS07000	C_RS07000	1384958	1385207	249	+	Undetermined	0.8	0.43						Class V
c1498	c1498	1385461	1385668	207	+	CFT specific	1.41	0.67						Class V
c1499	c1499	1385667	1386723	1056	+	CFT specific	0.98	0.5						Class V
c1500	c1500	1386734	1387070	336	+	CFT specific	0.77	0.49						Class V
c1501	c1501	1387082	1387496	414	+	CFT specific	0.59	0.52						Class V
c1503	c1503	1387658	1388093	435	+	CFT specific	1.21	0.49						Class V
c1505	c1505	1388372	1388654	282	+	CFT specific	1.27	1.32						Class V
phoQ	c1508	1389208	1390669	1461	-	Ortholog pair	0.91	2.05						Class V
phoP	c1509	1390668	1391340	672	-	Ortholog pair	2.12	2.19						Class V
purB	c1510	1391509	1392880	1371	-	Ortholog pair	0.89	3.84							Class VI
hflD	c1511	1392883	1393525	642	-	Ortholog pair	0.76	6.18							Class VI
mnmA	c1512	1393560	1394667	1107	-	Ortholog pair	0.75	6.74							Class VI
nudJ	c1513	1394720	1395182	462	-	Ortholog pair	0.59	2.78							Class VI
rluE	rluE	1395191	1395846	655	-	Ortholog pair	0.86	3.3							Class VI
icd	c1517	1396017	1397268	1251	+	Ortholog pair	1	6.8							Class VI
c1519	c1519	1397369	1398512	1143	-	Ortholog pair	5.3	1.04						Class V
C_RS28480	C_RS28480	1398501	1398600	99	-	Undetermined	4.64	0.51						Class V
c1521	c1521	1398655	1399869	1214	+	CFT specific	0.93	0.52						Class V
C_RS07090	C_RS07090	1399871	1400051	180	-	Undetermined	1.83	0.91						Class V
c1522	c1522	1400190	1400430	240	-	CFT specific	2.22	1.1						Class V
c1523	c1523	1400455	1400740	285	-	CFT specific	1.58	0.74						Class V
c1524	c1524	1400732	1401473	741	-	CFT specific	1.05	0.63						Class V
c1525	c1525	1401469	1401679	210	-	CFT specific	1.22	0.85						Class V
c1526	c1526	1401680	1402214	534	-	CFT specific	1.03	0.76						Class V
c1527	c1527	1402231	1402486	255	-	Ortholog pair	1.23	0.49						Class V
istB_2	c1529	1402869	1403625	756	-	CFT specific	0.69	0.97						Class V
istA_2	c1530	1403621	1405121	1500	-	CFT specific	0.71	0.63						Class V
C_RS07145	C_RS07145	1405664	1405886	222	-	Undetermined	2.1	0.43						Class V
c1532	c1532	1405984	1406200	216	-	CFT specific	1.97	0.53						Class V
C_RS07160	C_RS07160	1406276	1406468	192	-	Undetermined	1.13	0.55						Class V
c1533	c1533	1406440	1406623	183	-	CFT specific	1.47	0.7						Class V
c1534	c1534	1406619	1407300	681	-	CFT specific	1.03	0.48						Class V
bet	c1536	1407296	1408082	786	-	CFT specific	0.78	0.47						Class V
c1537	c1537	1408087	1408384	297	-	CFT specific	2.49	0.57						Class V
kil	c1539	1408459	1408603	144	-	CFT specific	10.97	1.44	H-NS bound			Class III
c1540	c1540	1408571	1408736	165	-	CFT specific	10.94	1.25	H-NS bound			Class III
c1541	c1541	1408808	1409177	369	-	CFT specific	15.94	0.5	H-NS bound			Class III
c1542	c1542	1409359	1409560	201	-	CFT specific	9.43	0.61	H-NS bound			Class III
c1543	c1543	1409773	1410355	582	+	CFT specific	4.62	1.3						Class V
C_RS07210	C_RS07210	1410371	1410644	273	-	Undetermined	1.75	1.34						Class V
C_RS07215	C_RS07215	1410621	1410804	183	-	Undetermined	1.63	1.21						Class V
c1544	c1544	1411080	1411833	753	-	CFT specific	2.9	6.79							Class VI
c1545	c1545	1411829	1412387	558	-	CFT specific	3.26	6.05							Class VI
C_RS07230	C_RS07230	1412426	1413128	702	-	Undetermined	1.94	4.95							Class VI
C_RS07235	C_RS07235	1413204	1413420	216	+	Undetermined	2.11	1.33						Class V
c1548	c1548	1413561	1413858	297	+	CFT specific	1.37	5.72							Class VI
c1549	c1549	1413890	1414790	900	+	CFT specific	1.69	1.73						Class V
c1550	c1550	1414786	1415488	702	+	CFT specific	0.65	0.38		Class I
c1551	c1551	1415484	1415775	291	+	CFT specific	1.31	0.58						Class V
c1553	c1553	1415866	1417080	1214	+	CFT specific	0.86	0.59						Class V
c1554	c1554	1417161	1417602	441	+	CFT specific	1.14	0.67						Class V
c1555	c1555	1417598	1418126	528	+	CFT specific	1.49	0.61						Class V
C_RS07280	C_RS07280	1418122	1418299	177	+	Undetermined	5.37	0.62						Class V
c1556	c1556	1418301	1418643	342	+	CFT specific	7.17	0.68	H-NS bound			Class III
rusA	c1557	1418849	1419212	363	+	Ortholog pair	2.14	0.44						Class V
ylcG	c1558	1419208	1419349	141	+	Ortholog pair	6.71	0.57						Class V
quuD	c1559	1419434	1419818	384	+	Ortholog pair	20.42	3	H-NS bound				Class IV
ompC	c1560	1420006	1421089	1083	-	CFT specific	8.57	10.68	H-NS bound				Class IV
essD	c1561	1421677	1421893	216	+	Ortholog pair	5.3	1.22						Class V
rrrD	c1562	1421892	1422390	498	+	Ortholog pair	2.95	1.02						Class V
rzoD	rzoD	1422606	1422789	183	+	Ortholog pair	3.08	9.91							Class VI
iss	c1564	1422879	1423173	294	-	Ortholog pair	11.59	7.62	H-NS bound				Class IV
c1565	c1565	1423653	1423980	327	+	CFT specific	5.63	1.08						Class V
c1567	c1567	1424186	1424369	183	+	CFT specific	1.57	1.33						Class V
c1568	c1568	1424931	1425480	549	+	CFT specific	1.56	0.89						Class V
c1569	c1569	1425451	1427380	1929	+	CFT specific	0.79	0.52						Class V
c1570	c1570	1427363	1427570	207	+	CFT specific	0.77	0.36		Class I
c1571	c1571	1427566	1429159	1593	+	CFT specific	0.93	0.49						Class V
c1572	c1572	1429148	1430654	1506	+	CFT specific	0.53	0.38		Class I
c1574	c1574	1430690	1431038	348	+	CFT specific	0.63	0.36		Class I
c1575	c1575	1431095	1432124	1029	+	CFT specific	0.84	0.45						Class V
c1576	c1576	1432175	1432550	375	+	CFT specific	0.84	0.33		Class I
c1577	c1577	1432542	1432896	354	+	CFT specific	0.6	0.41		Class I
c1578	c1578	1432907	1433486	579	+	CFT specific	0.64	0.29		Class I
c1579	c1579	1433482	1433878	396	+	CFT specific	0.82	0.37		Class I
C_RS07405	C_RS07405	1433885	1434622	737	+	Undetermined	0.56	0.37		Class I
c1583	c1583	1434637	1435060	423	+	CFT specific	0.44	0.42		Class I
c1584	c1584	1435041	1435476	435	+	CFT specific	0.61	0.49						Class V
c1585	c1585	1435468	1438030	2562	+	CFT specific	0.55	0.44						Class V
C_RS07425	C_RS07425	1438026	1438356	330	+	Undetermined	0.64	0.4		Class I
c1587	c1587	1438355	1439054	699	+	CFT specific	0.68	0.37		Class I
c1588	c1588	1439059	1439803	744	+	CFT specific	0.65	0.35		Class I
c1589	c1589	1439739	1440372	633	+	CFT specific	0.78	0.34		Class I
c1590	c1590	1440432	1443915	3483	+	CFT specific	0.74	0.51						Class V
c1591	c1591	1443973	1446034	2061	+	Undetermined	9.03	0.57	H-NS bound			Class III
c1594	c1594	1446030	1446309	279	+	CFT specific	10.14	0.55	H-NS bound			Class III
c1595	c1595	1446321	1446615	294	+	CFT specific	2.11	0.87						Class V
sitD	c1597	1446706	1447564	858	-	CFT specific	1.26	1.17						Class V
sitC	c1598	1447560	1448418	858	-	CFT specific	0.94	1.46						Class V
sitB	c1599	1448414	1449242	828	-	CFT specific	0.78	0.83						Class V
sitA	c1600	1449213	1450150	937	-	CFT specific	1.43	0.66						Class V
c1601	c1601	1450848	1451607	759	+	CFT specific	55.59	1.37	H-NS bound			Class III
C_RS29165	C_RS29165	1452314	1452440	126	-	Undetermined	65.62	1.42	H-NS bound			Class III
ycgX	c1603	1452492	1452897	405	-	Ortholog pair	54.13	2.9	H-NS bound				Class IV
bluR	c1604	1453117	1453849	732	-	Ortholog pair	6.59	1.69						Class V
bluF	c1606	1454053	1455265	1212	-	Ortholog pair	28.33	0.52	H-NS bound			Class III
ycgZ	c1607	1455578	1455815	237	+	Ortholog pair	33.1	1.43	H-NS bound			Class III
ymgA	ymgA	1455857	1456130	273	+	CFT specific	42.22	1.26	H-NS bound			Class III
ariR	c1609	1456158	1456425	267	+	Ortholog pair	55.66	1.08	H-NS bound			Class III
C_RS07535	C_RS07535	1456537	1456786	249	+	Ortholog pair	50.17	0.89	H-NS bound			Class III
c1611	c1611	1458108	1458327	219	+	Ortholog pair	19	2.59	H-NS bound			Class III
c1612	c1612	1458724	1458904	180	+	Undetermined	68.6	1.28	H-NS bound			Class III
C_RS29170	C_RS29170	1459130	1460243	1113	+	Undetermined	19.65	1.06	H-NS bound			Class III
ymgD	c1616	1460300	1460636	336	-	Ortholog pair	8.41	1	H-NS bound			Class III
ymgG	c1617	1460639	1460984	345	-	Ortholog pair	10.26	0.67	H-NS bound			Class III
c1618	c1618	1460985	1461159	174	-	Ortholog pair	37.21	0.55	H-NS bound			Class III
C_RS26775	C_RS26775	1461259	1461445	186	+	Undetermined	29.6	0.73	H-NS bound			Class III
C_RS29175	C_RS29175	1461405	1461525	120	+	Undetermined	14.14	0.63	H-NS bound			Class III
minE	c1621	1462275	1462542	267	-	Ortholog pair	2.4	4.87							Class VI
minD	c1622	1462545	1463358	813	-	Ortholog pair	1.55	5.25							Class VI
minC	c1623	1463381	1464077	696	-	Ortholog pair	1.49	7.26							Class VI
c1625	c1625	1464596	1464965	369	+	Ortholog pair	11.84	1.37	H-NS bound			Class III
pliG	c1626	1465084	1465486	402	-	Ortholog pair	10.2	2.18	H-NS bound			Class III
c1627	c1627	1465727	1466021	294	+	Ortholog pair	2.1	2.73							Class VI
ycgM	c1628	1466092	1466752	660	+	Ortholog pair	1.28	2.61							Class VI
ycgN	c1629	1466843	1467290	447	+	Ortholog pair	6.4	4.56							Class VI
c1630	c1630	1467496	1467886	390	-	Ortholog pair	17.28	1.38	H-NS bound			Class III
umuD	c1631	1468082	1468502	420	+	Ortholog pair	2.31	0.8						Class V
umuC	c1632	1468501	1469770	1269	+	Ortholog pair	1.16	1.22						Class V
dsbB	c1633	1469814	1470345	531	-	Ortholog pair	1.03	6.17							Class VI
nhaB	c1634	1470490	1472032	1542	-	Ortholog pair	0.98	2.19						Class V
fadR	c1635	1472253	1472973	720	+	Ortholog pair	1.79	3.25							Class VI
ycgB	c1637	1473135	1474668	1533	-	Ortholog pair	1.33	0.89						Class V
dadA	c1638	1474997	1476296	1299	+	Ortholog pair	0.95	1.19						Class V
dadX	c1639	1476305	1477376	1071	+	Ortholog pair	0.66	1.43						Class V
cvrA	c1640	1477432	1479169	1737	-	Ortholog pair	1.12	1.15						Class V
ldcA	c1641	1479263	1480178	915	-	Ortholog pair	0.91	1.54						Class V
emtA	c1643	1480277	1480889	612	+	Ortholog pair	1.04	2.34						Class V
ycgR	c1644	1480890	1481625	735	-	Ortholog pair	1.19	1.36						Class V
ymgE	c1645	1481825	1482080	255	+	Ortholog pair	1.3	0.64						Class V
c1646	c1646	1482129	1484100	1971	-	CFT specific	1.36	0.58						Class V
c1647	c1647	1484125	1484980	855	-	CFT specific	1.82	0.44						Class V
c1648	c1648	1484976	1485789	813	-	CFT specific	1.03	0.47						Class V
c1650	c1650	1485798	1486557	759	-	CFT specific	0.96	0.5						Class V
c1651	c1651	1486553	1487534	981	-	CFT specific	0.77	0.47						Class V
c1652	c1652	1487533	1488556	1023	-	CFT specific	3.63	0.49						Class V
treA	c1654	1488886	1490584	1698	-	Ortholog pair	3.95	0.77						Class V
dhaM	c1656	1490902	1492321	1419	-	Ortholog pair	1.63	1.21						Class V
dhaL	c1657	1492331	1492964	633	-	Ortholog pair	0.81	0.71						Class V
dhaK	c1658	1492974	1494045	1071	-	Ortholog pair	0.97	0.83						Class V
dhaR	c1659	1494272	1496192	1920	+	Ortholog pair	1.13	1.1						Class V
c1660	c1660	1496228	1496405	177	-	CFT specific	1.67	2.78							Class VI
ychF	c1661	1496596	1497688	1092	-	Ortholog pair	0.67	4.9							Class VI
pth	c1662	1497804	1498389	585	-	Ortholog pair	1.29	2.87							Class VI
ychH	c1663	1498666	1498945	279	+	Ortholog pair	1.09	1.21						Class V
dauA	c1664	1498999	1500679	1680	-	Ortholog pair	0.72	1.42						Class V
prs	c1665	1500803	1501751	948	-	Ortholog pair	0.5	13.16							Class VI
ispE	c1666	1501901	1502753	852	-	Ortholog pair	0.7	7.44							Class VI
lolB	c1667	1502752	1503376	624	-	Ortholog pair	0.87	2.38						Class V
hemA	c1668	1503589	1504846	1257	+	Ortholog pair	0.69	4.78							Class VI
prfA	c1669	1504887	1505970	1083	+	Ortholog pair	0.67	2.97							Class VI
prmC	c1670	1505969	1506803	834	+	Ortholog pair	0.84	3.25							Class VI
sirB2	c1671	1506799	1507192	393	+	Ortholog pair	1.01	4.41							Class VI
sirB1	c1672	1507195	1508005	810	+	Ortholog pair	1.98	3.83							Class VI
kdsA	c1674	1508040	1508895	855	+	Ortholog pair	1.08	3.89							Class VI
C_RS07820	C_RS07820	1509043	1509151	108	-	Undetermined	1.15	7.32							Class VI
chaA	c1676	1509560	1510661	1101	-	Ortholog pair	2.42	1.79						Class V
chaB	c1677	1510930	1511161	231	+	Ortholog pair	1.55	0.71						Class V
chaC	c1678	1511306	1512002	696	+	Ortholog pair	0.69	1.11						Class V
ychN	c1679	1512045	1512399	354	-	Ortholog pair	0.85	1.42						Class V
ychO	c1680	1512583	1513978	1395	+	Ortholog pair	1.19	1.05						Class V
narL	c1681	1513978	1514629	651	-	Ortholog pair	0.74	1.14						Class V
narX	c1682	1514621	1516418	1797	-	Ortholog pair	0.79	1.39						Class V
narK	c1684	1516756	1518148	1392	+	Ortholog pair	1.69	0.69						Class V
narG	c1685	1518540	1522284	3744	+	Ortholog pair	0.97	0.36		Class I
narH	c1686	1522280	1523819	1539	+	Ortholog pair	0.62	0.44						Class V
narJ	c1687	1523815	1524526	711	+	Ortholog pair	0.86	0.58						Class V
narI	c1688	1524525	1525203	678	+	Ortholog pair	0.62	0.61						Class V
c1689	c1689	1525314	1526322	1008	+	CFT specific	0.89	0.88						Class V
c1690	c1690	1526318	1527335	1017	+	CFT specific	0.78	0.92						Class V
c1691	c1691	1527312	1528119	807	+	CFT specific	0.95	0.49						Class V
c1692	c1692	1528115	1529402	1287	+	CFT specific	0.72	0.53						Class V
c1693	c1693	1529398	1530001	603	+	CFT specific	1.51	0.61						Class V
c1694	c1694	1529993	1531118	1125	+	CFT specific	1.45	0.64						Class V
c1695	c1695	1531104	1532196	1092	+	CFT specific	0.9	4.42							Class VI
purU	c1696	1532752	1533595	843	-	Ortholog pair	1.47	5.14							Class VI
ychJ	c1697	1533644	1534103	459	-	Ortholog pair	2.12	4.53							Class VI
rssA	c1698	1534215	1535121	906	+	Ortholog pair	1.38	2						Class V
rssB	c1699	1535212	1536226	1014	+	Ortholog pair	1.91	1.59						Class V
galU	c1700	1536427	1537336	909	+	Ortholog pair	3.14	4.3							Class VI
hns	c1701	1537479	1537893	414	-	Ortholog pair	6.39	32.22							Class VI
tdk	c1703	1538496	1539114	618	+	Ortholog pair	5.84	2.32						Class V
c1704	c1704	1539398	1540446	1048	-	CFT specific	0.79	0.62						Class V
adhE	c1705	1540571	1543247	2676	-	Ortholog pair	0.86	2.28						Class V
ychE	c1706	1543723	1544371	648	+	Ortholog pair	5.52	3.52							Class VI
oppA	c1707	1545108	1546740	1632	+	Ortholog pair	1.88	2.83							Class VI
oppB	c1708	1546825	1547746	921	+	Ortholog pair	1.91	2.93							Class VI
oppC	c1709	1547760	1548669	909	+	Ortholog pair	0.71	1.78						Class V
oppD	c1710	1548680	1549694	1014	+	Ortholog pair	0.74	1.76						Class V
oppF	c1711	1549690	1550695	1005	+	Ortholog pair	0.79	2.12						Class V
yciU	c1712	1550747	1551077	330	-	Ortholog pair	1.09	3							Class VI
cls	c1713	1551111	1552572	1461	-	Ortholog pair	1.32	1.96						Class V
yciY	yciY	1552714	1552888	174	+	Ortholog pair	2.79	5.64							Class VI
kch	c1715	1552942	1554196	1254	-	Ortholog pair	4.94	1.83						Class V
yciI	c1716	1554495	1554792	297	-	Ortholog pair	2.03	2.62							Class VI
tonB	c1717	1555015	1555732	717	+	Ortholog pair	0.98	4.31							Class VI
yciA	c1719	1555771	1556170	399	-	Ortholog pair	1.63	3.16							Class VI
yciB	c1720	1556274	1556814	540	-	Ortholog pair	1.59	2.21						Class V
yciC	c1721	1556843	1557587	744	-	Ortholog pair	2.7	2.72							Class VI
ompW	c1722	1557943	1558582	639	+	Ortholog pair	6.43	0.83						Class V
yciE	c1723	1558640	1559147	507	-	Ortholog pair	35.26	1.49	H-NS bound			Class III
yciF	c1724	1559192	1559675	483	-	Ortholog pair	24.34	0.54	H-NS bound			Class III
trpA	c1725	1560019	1560826	807	-	Undetermined	6.04	0.64						Class V
trpB	c1726	1560825	1562019	1194	-	Ortholog pair	0.83	0.53						Class V
trpCF	trpCF	1562030	1563392	1362	-	Ortholog pair	1	0.7						Class V
trpD	c1729	1563392	1564988	1596	-	Ortholog pair	0.74	0.53						Class V
trpE	c1730	1564987	1566550	1563	-	Ortholog pair	0.77	0.6						Class V
trpL	c5494	1566641	1566686	45	-	Ortholog pair	1.44	1.23						Class V
yciV	c1731	1566823	1567705	882	+	Ortholog pair	1.08	2.26						Class V
yciO	c1732	1567701	1568322	621	+	Ortholog pair	1.29	1.97						Class V
yciQ	c1733	1568349	1570239	1890	+	Ortholog pair	2.08	1.62						Class V
rluB	c1734	1570451	1571327	876	+	Ortholog pair	0.73	4.01							Class VI
cobO	c1735	1571366	1571957	591	-	Ortholog pair	1.13	2.44						Class V
yciK	c1736	1571953	1572712	759	-	Ortholog pair	0.77	1.66						Class V
sohB	c1737	1572931	1573981	1050	+	Ortholog pair	0.93	2.03						Class V
tnpA_10	c1738	1574160	1574619	459	+	CFT specific	1.25	1.45						Class V
yciN	c1739	1574727	1574979	252	-	Ortholog pair	1.47	5.26							Class VI
topA	c1741	1575358	1577956	2598	+	Ortholog pair	1.01	3.87							Class VI
cysB	c1742	1578165	1579140	975	+	Ortholog pair	3.83	1.76						Class V
c1743	c1743	1579434	1579599	165	+	Ortholog pair	11.91	10.4	H-NS bound				Class IV
c1744	c1744	1579601	1579769	168	+	Ortholog pair	13.18	10.76	H-NS bound				Class IV
C_RS29185	C_RS29185	1579882	1579978	96	+	Ortholog pair	12.68	8.44	H-NS bound				Class IV
acnA	c1745	1580127	1582803	2676	+	Ortholog pair	1.09	0.89						Class V
ribA	c1746	1582866	1583457	591	-	Ortholog pair	1.22	2.86							Class VI
pgpB	c1747	1583626	1584391	765	+	Ortholog pair	1.15	2.35						Class V
lapA	c1748	1584539	1584848	309	+	Ortholog pair	1.04	6.92							Class VI
lapB	c1749	1584854	1586024	1170	+	Ortholog pair	0.72	4.48							Class VI
pyrF	c1750	1586213	1586951	738	+	Ortholog pair	0.95	3.09							Class VI
yciH	c1751	1586950	1587277	327	+	Ortholog pair	9.88	3.52	H-NS bound				Class IV
osmB	c1753	1587402	1587621	219	-	Ortholog pair	19.65	2.91	H-NS bound				Class IV
yciT	c1754	1587889	1588639	750	-	Ortholog pair	3.2	1.7						Class V
c1755	c1755	1588727	1588901	174	-	Ortholog pair	4.25	2.81							Class VI
pdeR	c1756	1589048	1591034	1986	-	Ortholog pair	2.09	1.06						Class V
C_RS08230	C_RS08230	1591087	1591191	104	+	Undetermined	5.81	3.3							Class VI
rnb	c1757	1591267	1593202	1935	-	Ortholog pair	1.02	2.72							Class VI
yciW	c1758	1593269	1594397	1128	-	Ortholog pair	1.23	1.48						Class V
fabI	c1759	1594541	1595330	789	-	Ortholog pair	1.08	5.79							Class VI
c1760	c1760	1595807	1596374	567	+	CFT specific	9.73	1.56	H-NS bound			Class III
c1761	c1761	1596522	1597644	1122	+	CFT specific	3.91	0.75						Class V
c1764	c1764	1597643	1600751	3108	+	CFT specific	1.06	0.56						Class V
c1765	c1765	1600754	1602128	1374	+	CFT specific	0.96	0.51						Class V
c1766	c1766	1602136	1603300	1164	+	CFT specific	1.5	0.93						Class V
sapF	c1767	1603347	1604154	807	-	Ortholog pair	1.15	1.99						Class V
sapD	c1768	1604155	1605148	993	-	Ortholog pair	0.86	1.85						Class V
sapC	c1769	1605147	1606038	891	-	Ortholog pair	0.85	2.03						Class V
sapB	c1770	1606024	1606990	966	-	Ortholog pair	0.72	1.92						Class V
sapA	c1771	1606986	1608630	1644	-	Ortholog pair	1.05	3.33							Class VI
ymjA	c1772	1608942	1609188	246	-	Ortholog pair	1.93	2.59						Class V
pspF	c1773	1609614	1610592	978	-	Ortholog pair	1.4	0.84						Class V
pspA	c1774	1610757	1611426	669	+	Ortholog pair	1.12	0.86						Class V
pspB	c1775	1611479	1611704	225	+	Ortholog pair	1.45	1.12						Class V
pspC	c1777	1611703	1612063	360	+	Ortholog pair	1.3	0.88						Class V
pspD	c1778	1612071	1612293	222	+	Ortholog pair	1.42	1.13						Class V
pspE	c1779	1612367	1612682	315	+	Ortholog pair	4.98	1.14						Class V
ycjM	c1780	1612895	1614575	1680	+	Ortholog pair	29.5	0.46	H-NS bound			Class III
ycjN	c1782	1614588	1615881	1293	+	Ortholog pair	6.49	0.4		Class I
ycjO	c1783	1615901	1616783	882	+	Ortholog pair	0.77	0.3		Class I
ycjP	c1784	1616769	1617612	843	+	Ortholog pair	0.84	0.4		Class I
ycjQ	c1785	1617642	1618695	1053	+	Ortholog pair	0.72	0.34		Class I
ycjR	c1786	1618713	1619502	789	+	Ortholog pair	0.71	0.26		Class I
ycjS	c1787	1619511	1620567	1056	+	Ortholog pair	0.67	0.53						Class V
ycjT	c1788	1620563	1622831	2268	+	Ortholog pair	0.97	0.47						Class V
pgmB	c1789	1622827	1623487	660	+	Ortholog pair	0.85	0.68						Class V
c1790	c1790	1623500	1624583	1083	+	CFT specific	12.03	0.51	H-NS bound			Class III
ompG	c1791	1624627	1625533	906	+	Ortholog pair	12.81	0.8	H-NS bound			Class III
ycjW	c1792	1625583	1626582	999	-	Ortholog pair	15.34	1.96	H-NS bound			Class III
ycjX	c1793	1626737	1628135	1398	+	Ortholog pair	0.84	1.17						Class V
ycjF	c1794	1628131	1629193	1062	+	Ortholog pair	0.83	1.07						Class V
tyrR	c1795	1629340	1630882	1542	+	Ortholog pair	0.82	4.07							Class VI
tpx	c1796	1630925	1631432	507	-	Ortholog pair	1.05	10.75							Class VI
ycjG	c1797	1631550	1632516	966	+	Ortholog pair	0.67	1.27						Class V
mpaA	mpaA	1632490	1633219	729	-	Ortholog pair	1.44	1.09						Class V
c1800	c1800	1633509	1634148	639	-	CFT specific	11.42	1.31	H-NS bound			Class III
ycjY	c1801	1634218	1635139	921	-	Ortholog pair	2.27	0.67						Class V
pgrR	c1802	1635276	1636176	900	+	Ortholog pair	3.2	1.46						Class V
mppA	c1803	1636512	1638126	1614	+	Ortholog pair	5	2.8							Class VI
ynaI	c1804	1638176	1639208	1032	-	Ortholog pair	11.99	2.92	H-NS bound				Class IV
ynaJ	c1805	1639451	1639709	258	+	Ortholog pair	4.85	4.87							Class VI
uspE	c1806	1639758	1640709	951	-	Ortholog pair	1.71	3.46							Class VI
fnr	c1807	1640860	1641613	753	-	Ortholog pair	1.31	18.67							Class VI
ogt	c1808	1641807	1642323	516	-	Ortholog pair	2.1	2.86							Class VI
c1810	c1810	1642835	1643651	816	-	CFT specific	11.09	0.91	H-NS bound			Class III
c1811	c1811	1643747	1644053	306	+	CFT specific	29.43	0.65	H-NS bound			Class III
smrA	c1814	1644630	1645194	564	+	Ortholog pair	1.37	1.48						Class V
dgcM	c1815	1645214	1646447	1233	-	Ortholog pair	1.78	0.75						Class V
zntB	c1816	1646701	1647685	984	+	Ortholog pair	1.64	1.51						Class V
dbpA	c1817	1648162	1649536	1374	+	Ortholog pair	1.16	1.15						Class V
ttcA	c1818	1649664	1650600	936	-	Ortholog pair	1.12	2.38						Class V
C_RS29205	C_RS29205	1652236	1652837	601	-	Undetermined	59.04	1.72	H-NS bound			Class III
uspF	c1821	1652925	1653360	435	-	Ortholog pair	11.17	1.15	H-NS bound			Class III
ompN	c1822	1653500	1654634	1134	-	Ortholog pair	14.13	0.73	H-NS bound			Class III
nifJ	c1823	1654999	1658524	3525	-	Ortholog pair	1.53	0.83						Class V
ydbJ	ydbJ	1658797	1659064	267	+	Ortholog pair	1.01	2.66							Class VI
hslJ	c1826	1659060	1659483	423	-	Ortholog pair	1.02	2.68							Class VI
ldhA	c1827	1659593	1660583	990	-	Ortholog pair	1.16	4.55							Class VI
ydbH	c1828	1660790	1663430	2640	+	Ortholog pair	3.76	2.32						Class V
ynbE	c1829	1663426	1663612	186	+	Ortholog pair	8.2	2.24	H-NS bound			Class III
ydbL	c1830	1663619	1663946	327	+	Ortholog pair	20.87	1.79	H-NS bound			Class III
c1831	c1831	1664320	1670360	6040	+	Undetermined	9.35	0.69	H-NS bound			Class III
pdxI	c1832	1670578	1671439	861	+	Ortholog pair	3.48	0.59						Class V
ynbA	c1834	1671737	1672343	606	+	Ortholog pair	20.91	0.62	H-NS bound			Class III
ynbB	c1835	1672342	1673239	897	+	Ortholog pair	28.66	0.51	H-NS bound			Class III
ynbC	c1836	1673254	1675012	1758	+	Ortholog pair	2.65	0.56						Class V
ynbD	c1837	1675001	1676318	1317	+	Ortholog pair	1.16	0.62						Class V
azoR	c1839	1676371	1676977	606	-	Ortholog pair	1.32	0.92						Class V
hrpA	c1840	1677177	1681080	3903	+	Ortholog pair	1.15	1.36						Class V
ydcF	c1841	1681352	1682153	801	+	Ortholog pair	1.84	0.77						Class V
aldA	c1842	1682349	1683789	1440	+	Ortholog pair	1.41	0.71						Class V
gap	c1843	1683830	1684832	1002	-	CFT specific	1.57	0.8						Class V
cybB	c1844	1685020	1685551	531	+	Ortholog pair	1.78	4.85							Class VI
c1845	c1845	1685795	1685969	174	+	Ortholog pair	1.98	2.21						Class V
C_RS26855	C_RS26855	1686040	1686181	141	-	Undetermined	0.87	1.36						Class V
ydcI	c1847	1686633	1687557	924	-	Ortholog pair	1.35	1.49						Class V
ydcJ	c1848	1687773	1689117	1344	+	Ortholog pair	1.42	0.82						Class V
opgD	c1849	1689341	1690997	1656	+	Ortholog pair	1.17	1.98						Class V
ydcH	c1850	1691136	1691361	225	+	Ortholog pair	2.6	1.67						Class V
rimL	c1851	1691423	1691963	540	+	Ortholog pair	1.6	1.23						Class V
ydcK	c1852	1691954	1692935	981	-	Ortholog pair	1.96	1.21						Class V
tehA	c1853	1693058	1694051	993	+	Ortholog pair	1.95	0.91						Class V
tehB	c1854	1694047	1694641	594	+	Ortholog pair	3.41	2.04						Class V
ydcL	c1856	1694943	1695612	669	+	Ortholog pair	4.43	1.9						Class V
ydcO	c1857	1695646	1696858	1212	-	Ortholog pair	1.84	0.79						Class V
sutR	c1858	1696910	1697447	537	+	Ortholog pair	1.09	1.81						Class V
rlhA	c1859	1697519	1699481	1962	+	Ortholog pair	0.94	2.71							Class VI
yncJ	c1860	1699572	1699803	231	-	Ortholog pair	1.75	2.37						Class V
ydcR	c1863	1700296	1701703	1407	+	Ortholog pair	2.01	1.72						Class V
ydcS	c1864	1701947	1703093	1146	+	Ortholog pair	1.19	0.51						Class V
ydcT	c1865	1703110	1704124	1014	+	Ortholog pair	0.77	0.4		Class I
ydcU	c1866	1704124	1705066	942	+	Ortholog pair	1.17	0.46						Class V
ydcV	c1867	1705055	1705851	796	+	Ortholog pair	0.9	0.36		Class I
patD	c1869	1705872	1707297	1425	+	Ortholog pair	0.96	0.58						Class V
yncL	yncL	1707393	1707489	96	-	Ortholog pair	1.91	1.6						Class V
ortT	c1870	1707683	1707857	174	+	Ortholog pair	1.64	2.34						Class V
ydcY	c1871	1707942	1708176	234	+	Ortholog pair	1.13	3.31							Class VI
ydcZ	c1872	1708176	1708626	450	-	Ortholog pair	0.96	2.34						Class V
mddA	c1873	1708622	1709141	519	-	Ortholog pair	1.58	0.81						Class V
yncD	yncD	1709621	1711725	2104	-	Undetermined	2.1	1.37						Class V
yncE	c1877	1711966	1713028	1062	+	Ortholog pair	1.27	1.48						Class V
ansP	c1878	1713140	1714640	1500	-	Ortholog pair	1.28	1.72						Class V
c1879	c1879	1714906	1715083	177	+	CFT specific	4.09	0.55						Class V
c1880	c1880	1715195	1715525	330	+	Ortholog pair	23.23	0.53	H-NS bound			Class III
c1882	c1882	1716065	1716350	285	+	CFT specific	7.05	0.39		Class I							RfaH-bound
tssI	c1883	1716368	1718327	1959	+	CFT specific	0.94	0.46						Class V			RfaH-bound
c1884	c1884	1718326	1719167	841	+	CFT specific	22.9	0.58	H-NS bound			Class III					RfaH-bound
c1885	c1885	1719504	1720740	1236	+	CFT specific	42.19	0.94	H-NS bound			Class III					RfaH-bound
c1886	c1886	1720828	1721794	966	+	CFT specific	14.67	1.89	H-NS bound			Class III					RfaH-bound
c1887	c1887	1721905	1722190	285	+	CFT specific	4.42	1.56						Class V			RfaH-bound
tssI_1	c1888	1722208	1724614	2406	+	CFT specific	4.68	0.41		Class I							RfaH-bound
c1889	c1889	1724600	1725203	603	+	CFT specific	66.19	1.12	H-NS bound			Class III
C_RS08870	C_RS08870	1725171	1725992	821	+	Undetermined	73.95	1.26	H-NS bound			Class III
C_RS29895	C_RS29895	1726396	1727181	785	+	Undetermined	84.11	0.57	H-NS bound			Class III
C_RS08885	C_RS08885	1727514	1727730	216	+	Undetermined	56.15	0.6	H-NS bound			Class III
yddH	c1894	1728046	1728616	570	-	Ortholog pair	5.7	0.64						Class V
nhoA	c1895	1728790	1729636	846	+	Ortholog pair	1.7	1.31						Class V
yddE	c1896	1729731	1730625	894	-	Ortholog pair	1.02	1.11						Class V
narI_1	c1897	1730704	1731385	681	-	Ortholog pair	0.92	0.8						Class V
narW	c1898	1731381	1732077	696	-	Ortholog pair	0.62	0.42		Class I
narH_1	c1899	1732076	1733621	1545	-	Ortholog pair	0.77	0.36		Class I
narZ	c1900	1733617	1737358	3741	-	Ortholog pair	0.86	0.44						Class V
narU	c1901	1737452	1738841	1389	-	Ortholog pair	6.19	0.6						Class V
yddG	c1902	1739113	1739995	882	-	Ortholog pair	7.16	1.28	H-NS bound			Class III
fdnG	c5623	1740227	1743275	3048	+	Ortholog pair	0.78	0.42		Class I
fdnH	c1906	1743287	1744172	885	+	Ortholog pair	0.87	0.45						Class V
fdnI	c1907	1744164	1744818	654	+	Ortholog pair	1.08	0.69						Class V
yddM	c1909	1745043	1745328	285	-	Ortholog pair	1.25	1.21						Class V
c1910	c1910	1745327	1745606	279	-	CFT specific	1.25	1.03						Class V
adhP	c1911	1745791	1746802	1011	-	Ortholog pair	0.84	0.5						Class V
maeA	c1912	1746935	1748633	1698	-	Ortholog pair	2.04	1.21						Class V
sra	c1913	1748789	1748927	138	-	Ortholog pair	16.28	1	H-NS bound			Class III
bdm	c1914	1749028	1749244	216	-	Ortholog pair	18.08	0.68	H-NS bound			Class III
osmC	c1916	1749588	1750020	432	+	Ortholog pair	7.33	0.55	H-NS bound			Class III
dosP	dosP	1750208	1752610	2402	-	Ortholog pair	1.62	0.65						Class V
digH	c1920	1753176	1754496	1320	-	Ortholog pair	1.56	1.31						Class V
gadC	c1921	1754626	1756162	1536	-	Ortholog pair	2.05	0.51						Class V
gadB	c1922	1756317	1757718	1401	-	Ortholog pair	4.45	0.45						Class V
pqqL	c1923	1758078	1760862	2784	-	Ortholog pair	8.08	0.73	H-NS bound			Class III
yddB	c1924	1760918	1763291	2373	-	Ortholog pair	6.05	0.71						Class V
yddA	c1925	1763328	1765014	1686	-	Ortholog pair	18.84	0.74	H-NS bound			Class III
C_RS29230	C_RS29230	1765213	1765339	126	+	Undetermined	38	1.13	H-NS bound			Class III
ydeM	c1926	1765304	1766462	1158	-	Ortholog pair	32.61	0.76	H-NS bound			Class III
ydeN	c1927	1766513	1768196	1683	-	Ortholog pair	21.85	0.63	H-NS bound		Class II	Class III
ydeO	c1928	1768597	1769359	762	-	Ortholog pair	38.22	0.37	H-NS bound
safA	c1929	1769434	1769632	198	-	Ortholog pair	60.56	0.47	H-NS bound			Class III
ydeP	c1930	1769879	1772159	2280	-	Ortholog pair	5.91	0.66						Class V
ydeQ	c1931	1772497	1773412	915	-	Ortholog pair	36.59	0.61	H-NS bound			Class III
ydeR	c1932	1773471	1773975	504	-	Ortholog pair	21.2	0.54	H-NS bound			Class III
ydeS	c1933	1773987	1774518	531	-	Ortholog pair	21.3	0.45	H-NS bound			Class III
c1934	c1934	1774531	1777183	2652	-	CFT specific	21.57	0.64	H-NS bound			Class III
c1935	c1935	1777224	1777935	711	-	CFT specific	15.91	0.8	H-NS bound			Class III
fimA	c1936	1778296	1778860	564	-	CFT specific	19.56	0.84	H-NS bound			Class III
c1937	c1937	1779635	1780418	783	-	CFT specific	7.38	0.61	H-NS bound			Class III
c1939	c1939	1781195	1781609	414	+	CFT specific	1.72	1.42						Class V
hipB	c1941	1783190	1783457	267	-	Ortholog pair	1.46	1.23						Class V
tam	c1942	1783764	1784523	759	+	Ortholog pair	1	0.89						Class V
yneE	c1943	1784526	1785441	915	-	Ortholog pair	1.58	1.81						Class V
uxaB	uxaB	1785629	1787090	1461	-	Undetermined	1.08	0.72						Class V
c1945	c1945	1787316	1788735	1419	-	Ortholog pair	1.77	1.59						Class V
yneG	c1946	1788873	1789233	360	-	Ortholog pair	1.89	1.88						Class V
glsB	c1947	1789232	1790159	927	-	Ortholog pair	1.04	1.79						Class V
sad	c1948	1790222	1791611	1389	-	Ortholog pair	1.17	0.7						Class V
yneJ	c1949	1791711	1792593	882	+	Ortholog pair	1.24	0.8						Class V
ydeA	c1950	1792931	1794122	1191	+	Ortholog pair	1.53	1.17						Class V
marC	c1951	1794146	1794812	666	-	Ortholog pair	1.73	1.18						Class V
marR	c1952	1795023	1795458	435	+	Ortholog pair	2.17	2.56						Class V
marA	c1953	1795478	1795862	384	+	Ortholog pair	2.26	1.74						Class V
marB	c1954	1795893	1796112	219	+	Ortholog pair	3.37	1.89						Class V
c1955	c1955	1796168	1797608	1440	-	CFT specific	9.18	0.89	H-NS bound			Class III
c1956	c1956	1797632	1799306	1674	-	CFT specific	30.11	0.45	H-NS bound		Class II	Class III
c1957	c1957	1799360	1799672	312	-	CFT specific	37.65	0.35	H-NS bound
c1958	c1958	1799699	1801022	1323	-	CFT specific	37.95	0.47	H-NS bound			Class III
c1959	c1959	1801136	1801448	312	-	CFT specific	43.67	0.67	H-NS bound			Class III
c1960	c1960	1801646	1802345	699	+	Ortholog pair	18.89	0.84	H-NS bound			Class III
eamA	c1961	1802389	1803289	900	-	Ortholog pair	1.94	0.97						Class V
ydeE	c1962	1803483	1804671	1188	+	Ortholog pair	4.22	1.13						Class V
mgtS	mgtS	1804797	1804893	96	+	Ortholog pair	16.1	22.01	H-NS bound				Class IV
dgcZ	c1963	1805112	1806003	891	-	Ortholog pair	8.38	3.59	H-NS bound				Class IV
C_RS09250	C_RS09250	1806256	1806418	162	-	Undetermined	17.86	2	H-NS bound			Class III
dcp	c1964	1806509	1808555	2046	-	Ortholog pair	2.79	0.89						Class V
ydfG	c1965	1808691	1809438	747	+	Ortholog pair	1.23	2.15						Class V
ydfH	c1966	1809526	1810213	687	+	Ortholog pair	1.09	3.89							Class VI
ydfZ	c1967	1810389	1810593	204	+	Ortholog pair	1.34	1.54						Class V
ydfI	c1968	1810628	1812089	1461	-	Ortholog pair	3.49	0.63						Class V
ydfJ	c1969	1812177	1813545	1368	-	CFT specific	12.36	0.7	H-NS bound			Class III
rspB	c1970	1813602	1814622	1020	-	Ortholog pair	9.77	0.48	H-NS bound			Class III
rspA	c1971	1814633	1815848	1215	-	Ortholog pair	1.4	0.74						Class V
ynfA	c1972	1816053	1816380	327	-	Ortholog pair	1.83	1.97						Class V
ynfB	c1973	1816514	1816856	342	+	Ortholog pair	2.06	4.95							Class VI
speG	c1974	1816890	1817451	561	+	Ortholog pair	2.88	4.76							Class VI
ynfC	c1975	1817453	1818164	711	-	Ortholog pair	3.76	3.15							Class VI
ynfD	c1976	1818271	1818577	306	+	Ortholog pair	2.64	0.94						Class V
ynfE	c1977	1818775	1821202	2427	+	Ortholog pair	1.45	0.54						Class V
ynfF	c1978	1821262	1823686	2424	+	Ortholog pair	0.97	0.59						Class V
dmsB_1	c1979	1823696	1824314	618	+	Ortholog pair	0.94	0.49						Class V
ynfH	c1981	1824315	1825170	855	+	Ortholog pair	0.89	1.01						Class V
dmsD	c1982	1825212	1825827	615	+	Ortholog pair	0.85	1.01						Class V
clcB	c1983	1825985	1827278	1293	+	Ortholog pair	0.9	0.87						Class V
bioD_1	c1984	1827230	1827926	696	-	Ortholog pair	1.23	1.49						Class V
mlc	c1985	1828050	1829271	1221	-	Ortholog pair	1.14	4.03							Class VI
ynfL	c1986	1829405	1830299	894	-	Ortholog pair	1.54	0.8						Class V
ynfM	c1987	1830405	1831659	1254	+	Ortholog pair	1.8	1.36						Class V
C_RS29960	C_RS29960	1831731	1831815	84	-	Undetermined	10.29	4.37	H-NS bound				Class IV
asr	c1988	1832070	1832379	309	+	CFT specific	4	0.88						Class V
C_RS09375	C_RS09375	1832471	1832555	84	+	Ortholog pair	3.39	0.77						Class V
ydgD	c1990	1832654	1833476	822	+	Ortholog pair	1.59	1.74						Class V
mdtI	c1991	1833514	1833844	330	-	Ortholog pair	2.48	1.96						Class V
mdtJ	c1992	1833830	1834196	366	-	Ortholog pair	18.05	5.15	H-NS bound				Class IV
tqsA	c1993	1834607	1835642	1035	+	Ortholog pair	3.11	1.26						Class V
pntB	c1994	1835666	1837055	1389	-	Ortholog pair	0.72	1.49						Class V
pntA	c1995	1837065	1838598	1533	-	Ortholog pair	0.98	1.47						Class V
ydgH	c1996	1839121	1840066	945	+	Ortholog pair	1.42	2.45						Class V
ydgI	c1997	1840251	1841634	1383	+	Ortholog pair	0.88	3.6							Class VI
folM	c1998	1841670	1842393	723	+	Ortholog pair	1.16	3.37							Class VI
ydgC	c1999	1842389	1842725	336	-	Ortholog pair	1.94	3.36							Class VI
rstA	c2000	1842853	1843573	720	+	Ortholog pair	1.17	2.03						Class V
rstB	c2001	1843576	1844878	1302	+	Ortholog pair	1.02	1.45						Class V
tus	c2002	1844953	1845883	930	+	Ortholog pair	0.96	1.22						Class V
fumC	c2003	1845879	1847283	1404	-	Ortholog pair	0.81	0.74						Class V
fumB	c2004	1847425	1849072	1647	-	Ortholog pair	1.23	0.99						Class V
manA	c2005	1849270	1850446	1176	+	Ortholog pair	1.08	1.19						Class V
ydgA	c2006	1850546	1852055	1509	+	Ortholog pair	1.33	1.31						Class V
uidC	c2007	1852099	1853365	1266	-	Ortholog pair	10.23	0.6	H-NS bound			Class III
uidB	c2008	1853403	1854777	1374	-	Ortholog pair	6.01	0.46						Class V
uidA	c2009	1854773	1856585	1812	-	Ortholog pair	1.02	0.39		Class I
uidR	c2010	1856974	1857565	591	-	Ortholog pair	1.31	2.05						Class V
hdhA	c2011	1857793	1858561	768	-	Ortholog pair	9.23	1.39	H-NS bound			Class III
malI	c2012	1858672	1859701	1029	-	Ortholog pair	1.83	1.1						Class V
malX	c2013	1859875	1861468	1593	+	Ortholog pair	0.92	0.91						Class V
malY	c2014	1861477	1862650	1173	+	Ortholog pair	0.91	1.16						Class V
add	c2015	1862753	1863755	1002	+	Ortholog pair	0.82	2.29						Class V
ydgJ	c2016	1863790	1864831	1041	-	Ortholog pair	1.25	2.58						Class V
blr	blr	1865073	1865199	126	+	Undetermined	7.18	8.9	H-NS bound				Class IV
ydgT	c2017	1865471	1865687	216	+	Ortholog pair	6.7	8.24							Class VI
ydgK	c2018	1865772	1866213	441	+	Ortholog pair	1.79	11.64							Class VI
rsxA	c2019	1866289	1866871	582	+	Ortholog pair	0.97	11.22							Class VI
rsxB	c2020	1866870	1867449	579	+	Ortholog pair	0.74	6.21							Class VI
rsxC	c2021	1867441	1869670	2229	+	Ortholog pair	0.65	4.21							Class VI
rsxD	c2022	1869670	1870729	1059	+	Ortholog pair	0.71	3.9							Class VI
rsxG	c2023	1870732	1871353	621	+	Ortholog pair	0.65	3.7							Class VI
rsxE	c2024	1871356	1872052	696	+	Ortholog pair	0.8	3.74							Class VI
nth	c2025	1872051	1872687	636	+	Ortholog pair	1.39	3.16							Class VI
dtpA	c2026	1873297	1874800	1503	+	Ortholog pair	0.83	5.76							Class VI
gstA	c2027	1874905	1875511	606	+	Ortholog pair	0.72	1.66						Class V
pdxY	c2028	1875554	1876415	861	-	Ortholog pair	0.87	1.68						Class V
tyrS	c2029	1876476	1877751	1275	-	Ortholog pair	0.79	4.26							Class VI
pdxH	c2030	1877879	1878536	657	-	Ortholog pair	0.87	2.61							Class VI
mliC	c2031	1878594	1878924	330	-	Ortholog pair	1.18	1.26						Class V
anmK	c2032	1879021	1880131	1110	-	Ortholog pair	1.1	1.01						Class V
slyB	c2033	1880404	1880872	468	+	Ortholog pair	1.63	9.73							Class VI
slyA	c2034	1880918	1881353	435	-	Ortholog pair	2.01	7.64							Class VI
ydhI	c2035	1881553	1881790	237	+	Ortholog pair	4.14	3.47							Class VI
ydhJ	c2036	1881792	1882650	858	+	Ortholog pair	1.39	1.43						Class V
ydhK	c2037	1882649	1884662	2013	+	Ortholog pair	0.74	1.25						Class V
sodC	c2038	1884662	1885184	522	-	Ortholog pair	0.84	0.99						Class V
ydhF	c2039	1885264	1886161	897	-	Ortholog pair	0.86	0.66						Class V
ydhL	ydhL	1886209	1886449	240	-	Ortholog pair	1.15	1.14						Class V
nemR	c2042	1886551	1887151	600	+	Ortholog pair	0.84	1.06						Class V
nemA	c2043	1887187	1888285	1098	+	Ortholog pair	0.74	0.88						Class V
gloA	c2044	1888365	1888773	408	+	Ortholog pair	1.16	1.96						Class V
rnt	c2045	1888875	1889523	648	+	Ortholog pair	0.78	2.63							Class VI
c2047	c2047	1889615	1889759	144	+	Ortholog pair	0.89	5.24							Class VI
C_RS29905	C_RS29905	1889751	1889844	93	+	Undetermined	0.86	6.5							Class VI
grxD	c2048	1889894	1890242	348	-	Ortholog pair	0.98	7.78							Class VI
mepH	c2049	1890576	1891404	828	+	Ortholog pair	1.39	5.81							Class VI
sodB	c2050	1891531	1892113	582	+	Ortholog pair	0.97	3.61							Class VI
ydhP	c2051	1892258	1893428	1170	-	Ortholog pair	1	0.92						Class V
ynhF	ynhF	1893593	1893683	90	-	Ortholog pair	1.52	5.23							Class VI
purR	c2052	1893981	1895007	1026	+	Ortholog pair	0.62	5.18							Class VI
ydhB	c2053	1895003	1895936	933	-	Ortholog pair	0.66	2.27						Class V
ydhC	c2054	1896048	1897260	1212	+	Ortholog pair	0.97	2.88							Class VI
cfa	c2055	1897550	1898699	1149	+	Ortholog pair	2.01	3.89							Class VI
ribE_1	c2056	1898738	1899380	642	-	Ortholog pair	2.82	3.71							Class VI
mdtK	c2057	1899594	1900968	1374	+	Ortholog pair	0.99	2.83							Class VI
ydhQ	c2058	1901008	1902265	1257	-	Ortholog pair	1.03	1.39						Class V
ydhR	c2059	1902838	1903144	306	+	Ortholog pair	1.34	31.25							Class VI
ydhS	c2060	1903269	1904880	1611	+	Ortholog pair	1.87	0.89						Class V
ydhT	c2062	1904885	1905698	813	-	Ortholog pair	0.91	0.48						Class V
ydhU	c2064	1905701	1906487	786	-	Ortholog pair	1.28	0.49						Class V
ydhX	c2065	1906483	1907152	669	-	Ortholog pair	1.07	0.72						Class V
ydhW	c2066	1907215	1907854	639	-	Ortholog pair	0.97	0.37		Class I
ydhV	c2067	1907866	1909969	2103	-	Ortholog pair	5.99	0.53						Class V
ydhY	c2068	1909989	1910616	627	-	Ortholog pair	16.35	0.46	H-NS bound			Class III
fumD	c2069	1911071	1911281	210	-	Ortholog pair	27.68	2.88	H-NS bound				Class IV
pykF	c2071	1911838	1913251	1413	+	Ortholog pair	1.36	3							Class VI
lpp	c2072	1913561	1913798	237	+	Ortholog pair	2.19	58.07							Class VI
ldtE	c2073	1913860	1914865	1005	-	Ortholog pair	1.68	3.67							Class VI
sufE	c2074	1915013	1915430	417	-	Ortholog pair	2.24	1.04						Class V
sufS	c2075	1915442	1916663	1221	-	Ortholog pair	0.87	0.54						Class V
sufD	c2076	1916659	1917931	1272	-	Ortholog pair	0.84	0.52						Class V
sufC	c2077	1917905	1918652	747	-	Ortholog pair	0.88	0.41		Class I
sufB	c2078	1918661	1920149	1488	-	Ortholog pair	0.95	3.54							Class VI
sufA	c2079	1920157	1920526	369	-	Ortholog pair	1.1	0.46						Class V
ydiH	c2080	1921074	1921263	189	-	Ortholog pair	1.68	1.5						Class V
menI	c2081	1921362	1921773	411	-	Ortholog pair	0.95	1.29						Class V
ydiJ	c2082	1921769	1924826	3057	-	Ortholog pair	1.02	0.98						Class V
ydiK	c2083	1925039	1926152	1113	+	Ortholog pair	1.63	1.35			Class II			Class V
ydiL	c2084	1926580	1926937	357	+	Ortholog pair	13.65	0.41	H-NS bound
ydiM	c2085	1927036	1928251	1215	+	Ortholog pair	17.64	0.44	H-NS bound			Class III
ydiN	c2086	1928477	1929743	1266	+	Ortholog pair	25.4	0.47	H-NS bound		Class II	Class III
ydiB	c2087	1929754	1930621	867	+	Ortholog pair	8.02	0.42	H-NS bound
aroD	c2088	1930651	1931410	759	+	Ortholog pair	6.19	0.59						Class V
ydiF	c2089	1931555	1933151	1596	+	Ortholog pair	13.52	0.61	H-NS bound			Class III
ydiO	c2090	1933164	1934316	1152	+	Ortholog pair	2.59	0.58						Class V
ydiP	c2091	1934358	1935270	912	-	Ortholog pair	20.59	0.69	H-NS bound			Class III
ydiQ	c2093	1935585	1936350	765	+	Ortholog pair	2.11	0.4		Class I
ydiR	c2094	1936369	1937308	939	+	Ortholog pair	0.84	0.43						Class V
ydiS	c2095	1937362	1938652	1290	+	Ortholog pair	0.81	0.38		Class I
ydiT	c2096	1938648	1938942	294	+	Ortholog pair	1.72	0.42		Class I
fadK	c2097	1938998	1940645	1647	+	Ortholog pair	5.26	1.03						Class V
ppsA	c2098	1940701	1943080	2379	-	Ortholog pair	1.69	4.96							Class VI
ppsR	c2099	1943412	1944246	834	+	Ortholog pair	5.38	1.72						Class V
aroH	c2100	1944402	1945449	1047	+	Ortholog pair	1.24	1.69						Class V
hemP	c2101	1945580	1945772	192	+	Ortholog pair	2.88	3.13							Class VI
ydiU	c2102	1945775	1947212	1437	-	Ortholog pair	1.29	1.72						Class V
ydiV	c2103	1947274	1947988	714	-	Ortholog pair	19.64	3.02	H-NS bound				Class IV
nlpC	c2104	1948234	1948699	465	-	Ortholog pair	4.56	3.5							Class VI
btuD	c2105	1948776	1949526	750	-	Ortholog pair	0.84	1.74						Class V
btuE	c2106	1949525	1950077	552	-	Ortholog pair	0.75	1.59						Class V
btuC	c2107	1950138	1951119	981	-	Ortholog pair	1	2.45						Class V
ihfA	c2109	1951219	1951519	300	-	Ortholog pair	0.76	7.28							Class VI
pheT	c2110	1951523	1953912	2389	-	Undetermined	0.47	3.74							Class VI
pheS	c2112	1953926	1954910	984	-	Ortholog pair	0.52	3.99							Class VI
pheM	c5495	1955193	1955238	45	-	Ortholog pair	0.51	24.17							Class VI
rplT	c2113	1955360	1955717	357	-	Ortholog pair	0.58	32.04							Class VI
rpmI	rpmI	1955769	1955967	198	-	Ortholog pair	0.79	41.36							Class VI
infC	c2115	1956063	1956606	543	-	Ortholog pair	0.67	37.65							Class VI
thrS	c2116	1956609	1958538	1929	-	Ortholog pair	1.09	11.52							Class VI
C_RS29265	C_RS29265	1959060	1960090	1030	+	Undetermined	32.67	0.86	H-NS bound			Class III
C_RS10020	C_RS10020	1960260	1960368	108	+	Ortholog pair	9.11	3.01	H-NS bound				Class IV
ydiY	c2120	1960420	1961179	759	-	Ortholog pair	6.23	6.21							Class VI
pfkB	c2121	1961465	1962395	930	+	Ortholog pair	2.4	0.78						Class V
ghoS	c2123	1962495	1962786	291	+	Ortholog pair	1.38	0.69						Class V
yniA	c2124	1962891	1963752	861	+	Ortholog pair	1.3	1.23						Class V
yniB	c2125	1963792	1964329	537	-	Ortholog pair	2.13	2.52						Class V
hxpB	c2126	1964475	1965144	669	+	Ortholog pair	0.84	2.15						Class V
ydjM	c2127	1965307	1965898	591	+	Ortholog pair	1.27	2.23						Class V
tcyP	c2128	1966030	1967422	1392	+	Ortholog pair	0.72	4.28							Class VI
cedA	c2129	1967468	1967732	264	-	Ortholog pair	1.51	3.63							Class VI
katE	c2131	1967914	1970176	2262	+	Ortholog pair	0.96	0.58						Class V
chbG	c2132	1970222	1970981	759	-	Ortholog pair	0.94	0.69						Class V
celF	c2133	1970993	1972346	1353	-	Ortholog pair	14.34	0.52	H-NS bound			Class III
chbR	c2134	1972448	1973291	843	-	Ortholog pair	25.06	0.75	H-NS bound			Class III
chbA	c2135	1973298	1973649	351	-	Ortholog pair	4.25	0.53						Class V
chbC	c2136	1973699	1975058	1359	-	Ortholog pair	9.66	0.65	H-NS bound			Class III
chbB	c2137	1975142	1975463	321	-	Ortholog pair	15.34	1.26	H-NS bound			Class III
osmE	c2138	1975762	1976101	339	-	Ortholog pair	1.82	1.31						Class V
nadE	c2139	1976302	1977130	828	+	Ortholog pair	1.62	1.22						Class V
cho	c2140	1977359	1978247	888	+	Ortholog pair	1.35	1.29						Class V
ves	c2141	1978206	1978782	576	-	Ortholog pair	1.02	0.93						Class V
spy	c2143	1978984	1979470	486	-	Ortholog pair	4.76	0.65						Class V
astE	c2144	1979799	1980768	969	-	Ortholog pair	3.8	0.58						Class V
astB	c2145	1980760	1982104	1344	-	Ortholog pair	0.81	0.44						Class V
astD	c2146	1982100	1983579	1479	-	Ortholog pair	0.82	0.31		Class I
astA	c2147	1983575	1984610	1035	-	Ortholog pair	0.73	0.41		Class I
astC	c2148	1984606	1985827	1221	-	Ortholog pair	1.04	0.36		Class I
xthA	c2150	1986272	1987079	807	+	Ortholog pair	1.34	2.24						Class V
ydjX	c2151	1987245	1987956	711	+	Ortholog pair	2.49	0.73						Class V
ydjY	c2152	1987960	1988638	678	+	Ortholog pair	1.18	0.71						Class V
ydjZ	c2153	1988651	1989359	708	+	Ortholog pair	1.16	1.42						Class V
ynjA	c2154	1989358	1989907	549	+	Ortholog pair	0.95	0.88						Class V
ynjB	c2155	1989916	1991083	1167	+	Ortholog pair	0.82	0.79						Class V
ynjC	c2156	1991055	1992591	1536	+	Ortholog pair	0.65	0.98						Class V
ynjD	c2157	1992590	1993244	654	+	Ortholog pair	0.9	0.89						Class V
ynjE	c2158	1993310	1994618	1308	+	Ortholog pair	0.78	0.88						Class V
ynjF	c2159	1994626	1995247	621	-	Ortholog pair	1.22	1.22						Class V
nudG	c2160	1995333	1995741	408	+	Ortholog pair	1.17	1.42						Class V
ynjH	c2161	1995706	1995979	273	-	Ortholog pair	2.01	1.26						Class V
gdhA	c2162	1996214	1997558	1344	+	Ortholog pair	1.69	1.14						Class V
c2163	c2163	1997613	1999557	1944	-	CFT specific	23.45	0.61	H-NS bound			Class III
c2164	c2164	1999553	2001254	1701	-	Ortholog pair	15.67	0.51	H-NS bound			Class III
c2165	c2165	2001323	2002124	801	-	CFT specific	56.38	0.7	H-NS bound			Class III
topB	c2166	2002242	2004189	1947	-	Ortholog pair	3.28	2.26						Class V
selD	c2167	2004193	2005237	1044	-	Ortholog pair	0.59	2.72							Class VI
ydjA	c2168	2005353	2005905	552	-	Ortholog pair	0.89	2.48						Class V
sppA	c2170	2006065	2007922	1857	+	Ortholog pair	1.14	1.87						Class V
ansA	c2171	2008088	2009105	1017	+	Ortholog pair	1.31	1.61						Class V
pncA	c2172	2009115	2009757	642	+	Ortholog pair	1.42	1.57						Class V
ydjE	c2173	2009849	2011208	1359	-	Ortholog pair	21.02	1.03	H-NS bound			Class III
ydjF	c2174	2011325	2012084	759	-	Ortholog pair	13.25	1.4	H-NS bound			Class III
ydjG	c2175	2012220	2013201	981	-	Ortholog pair	1.94	0.62			Class II			Class V
ydjH	c2176	2013210	2014158	948	-	Ortholog pair	15.33	0.42	H-NS bound
ydjI	c2177	2014162	2014999	837	-	Ortholog pair	19.79	0.45	H-NS bound			Class III
ydjJ	c2178	2015019	2016063	1044	-	Ortholog pair	13.11	0.47	H-NS bound		Class II	Class III
ydjK	c2179	2016079	2017459	1380	-	Ortholog pair	10.29	0.38	H-NS bound
ydjL	c2181	2017485	2018562	1077	-	Ortholog pair	0.92	0.43						Class V
yeaC	c2182	2018931	2019204	273	-	Ortholog pair	1.38	4.61							Class VI
msrB	c2183	2019245	2019659	414	-	Ortholog pair	1.1	4.52							Class VI
gapA	c2184	2020000	2020996	996	+	Ortholog pair	0.84	10.9							Class VI
yeaD	c2185	2021079	2021964	885	+	Ortholog pair	0.97	1.55						Class V
yeaE	c2186	2022014	2022869	855	-	Ortholog pair	1.11	1.16						Class V
mipA	c2187	2022958	2023705	747	-	Ortholog pair	1.58	3.05							Class VI
yeaG	c2188	2024140	2026075	1935	+	Ortholog pair	1.29	0.55						Class V
yeaH	c2189	2026187	2027471	1284	+	Ortholog pair	4.72	0.58						Class V
cdgI	c2190	2027617	2029093	1476	+	Ortholog pair	39.92	0.8	H-NS bound			Class III
dgcJ	c2191	2029273	2030764	1491	+	Ortholog pair	8.28	2.8	H-NS bound				Class IV
yeaK	c2192	2030806	2031310	504	+	Ortholog pair	1.82	2.15						Class V
c2193	c2193	2031310	2031415	105	-	Ortholog pair	2.03	1.65						Class V
yeaL	c2194	2031584	2032031	447	+	Ortholog pair	1.14	1.97						Class V
nimR	c2195	2031987	2032809	822	-	Ortholog pair	1.3	1.1						Class V
nimT	c2196	2032905	2034087	1182	+	Ortholog pair	1.04	0.65						Class V
yeaO	c2197	2034141	2034489	348	+	Ortholog pair	1.13	1.15						Class V
yoaF	c2198	2034510	2034765	255	-	Ortholog pair	2.22	1.54						Class V
dgcP	c2199	2034947	2035973	1026	+	Ortholog pair	2.92	3.27							Class VI
yoaK	yoaK	2036005	2036104	99	+	Ortholog pair	5.22	3.43							Class VI
yoaJ	yoaJ	2036106	2036181	75	+	Ortholog pair	4.57	3.08							Class VI
yeaQ	c2200	2036240	2036489	249	-	Ortholog pair	2.71	1.63						Class V
yoaG	c2202	2036636	2036819	183	-	Ortholog pair	1.93	0.62						Class V
yeaR	c2204	2036822	2037182	360	-	Ortholog pair	2.98	0.67						Class V
leuE	c2205	2037354	2037993	639	-	Ortholog pair	7.43	2.97	H-NS bound				Class IV
c2206	c2206	2038119	2038452	333	-	CFT specific	5.61	2.38						Class V
rnd	c2208	2038535	2039651	1116	-	Ortholog pair	0.97	1.82						Class V
fadD	c2209	2039732	2041418	1686	-	Ortholog pair	1.04	1.76						Class V
yeaY	c2210	2041622	2042204	582	-	Ortholog pair	0.95	3.58							Class VI
tsaB	c2211	2042243	2042939	696	-	Ortholog pair	0.76	3.26							Class VI
yoaA	c2212	2042996	2044907	1911	-	Ortholog pair	0.77	1.71						Class V
yoaB	c2213	2045038	2045383	345	+	Ortholog pair	6.47	2.68							Class VI
yoaC	c2214	2045804	2046104	300	+	Ortholog pair	14.4	1.84	H-NS bound			Class III
yoaH	c2216	2046223	2046403	180	-	Ortholog pair	3.53	2.48						Class V
pabB	c2217	2046476	2047838	1362	+	Ortholog pair	1.21	1.15						Class V
nudL	c2218	2047841	2048420	579	+	Ortholog pair	1.36	1.53						Class V
sdaA	c2219	2048603	2049968	1365	+	Ortholog pair	0.86	1.62						Class V
pdeD	c2221	2050098	2051697	1599	+	Ortholog pair	1.06	0.97						Class V
yoaE	c2222	2051700	2053257	1557	-	Ortholog pair	0.82	1.49						Class V
manX	c2223	2053719	2054691	972	+	Ortholog pair	1.23	3.09							Class VI
manY	c2224	2054753	2055554	801	+	Ortholog pair	0.9	2.96							Class VI
manZ	c2226	2055566	2056418	852	+	Ortholog pair	0.86	2.47						Class V
yobD	c2227	2056472	2056931	459	+	Ortholog pair	16.48	1.75	H-NS bound			Class III
mntP	c2228	2057359	2057926	567	+	Ortholog pair	1.77	12.02							Class VI
rlmA	c2229	2057922	2058732	810	-	Ortholog pair	1.06	2.91							Class VI
cspE_1	c2231	2058897	2059107	210	-	Ortholog pair	4.76	5.76							Class VI
yobF	c2232	2059119	2059263	144	-	Ortholog pair	13.16	6.38	H-NS bound				Class IV
yebO	c2233	2059932	2060220	288	-	Ortholog pair	7.44	8.05	H-NS bound				Class IV
mgrB	c2234	2060294	2060438	144	-	Ortholog pair	2.15	5.76							Class VI
c2235	c2235	2060596	2060836	240	+	Ortholog pair	5.11	3.36							Class VI
kdgR	c2236	2060979	2061771	792	-	Ortholog pair	2.42	3.2							Class VI
yebQ	c2237	2061947	2063321	1374	+	Ortholog pair	1.32	0.93						Class V
htpX	c2238	2063366	2064248	882	-	Ortholog pair	0.64	4.7							Class VI
prc	c2239	2064439	2066488	2049	-	Ortholog pair	0.76	6.35							Class VI
proQ	c2240	2066507	2067206	699	-	Ortholog pair	0.65	8.09							Class VI
msrC	c2241	2067302	2067804	502	-	Ortholog pair	1.04	4.31							Class VI
yebS	c2242	2067934	2069218	1284	+	Ortholog pair	0.94	1.65						Class V
yebT	c2243	2069186	2071820	2634	+	Ortholog pair	0.73	1.23						Class V
rsmF	c2244	2071899	2073339	1440	+	Ortholog pair	0.77	1.63						Class V
yebV	c2245	2073456	2073693	237	+	Ortholog pair	0.9	2.23						Class V
yebW	c2246	2073797	2073989	192	+	Ortholog pair	1.36	2.68							Class VI
pphA	c2247	2073989	2074646	657	-	Ortholog pair	1.49	1.51						Class V
yebY	c2249	2075040	2075382	342	-	Ortholog pair	1.28	3.12							Class VI
copD	c2250	2075394	2076267	873	-	Ortholog pair	0.71	2.33						Class V
yobA	c2251	2076270	2076645	375	-	Ortholog pair	1.59	2.45						Class V
holE	c2252	2076783	2077014	231	+	Ortholog pair	1.29	7.01							Class VI
yobB	c2253	2077116	2077773	657	+	Ortholog pair	0.98	3.01							Class VI
exoX	c2254	2077796	2078459	663	+	Ortholog pair	0.83	2.64							Class VI
ptrB	c2256	2078455	2080516	2061	-	Ortholog pair	1.06	1.1						Class V
yebE	c2258	2080724	2081384	660	-	Ortholog pair	1.04	0.88						Class V
yebF	c2259	2081710	2082067	357	-	Ortholog pair	1.06	3.54							Class VI
yebG	c2260	2082133	2082424	291	-	Ortholog pair	1.41	3.45							Class VI
purT	c5750	2082557	2083736	1179	+	Ortholog pair	0.8	0.94						Class V
kdgA	c2263	2083791	2084433	642	-	Ortholog pair	0.6	1.37						Class V
edd	c2264	2084469	2086281	1812	-	Ortholog pair	0.77	0.7						Class V
zwf	c2265	2086515	2087991	1476	-	Ortholog pair	0.77	1.7						Class V
hexR	c2267	2088328	2089198	870	+	Ortholog pair	1.05	1.62						Class V
pyk	c2268	2089325	2090768	1443	+	Ortholog pair	0.8	1.15						Class V
lpxM	c2269	2090899	2091871	972	-	Ortholog pair	1.02	2.51						Class V
mepM	c2270	2091989	2093312	1323	-	Ortholog pair	0.8	2.29						Class V
znuA	c2271	2093327	2094260	933	-	Ortholog pair	1.02	2.75							Class VI
znuC	c2272	2094338	2095094	756	+	Ortholog pair	1.23	2.8							Class VI
znuB	c2273	2095090	2095876	786	+	Ortholog pair	0.89	2.38						Class V
ruvB	c2274	2096022	2097033	1011	-	Ortholog pair	0.87	2.11						Class V
[truncated: 2,819 more rows]

## Sheet: 1B
STRAIN	Total number of cds genes	Maximum H-NS ChIP/Input singal per gene	Minimum H-NS ChIP/Input singal per gene	Number of CDS genes bound by H-NS a	H-NS bound genes nt coverage (percentage of genome nt)	Total number of genes analyzed for ortholog analysis b	Number of specific genes in each strain	Number of specific genes bound by H-NS	Percentage of specific genes bound by H-NS	Number of ortholog pairs	Number of shared genes bound by H-NS	Percentage of specific genes bound by H-NS
MG1655	4302	90	0.34	604	~9.8%	4046	483	159	0.329193	3563	368	0.1
CFT073	4818	99	0.27	795	~12%	4606	1043	349	0.334612	3563	368	0.103284

## Sheet: 1C K-12 H-NS signal
Gene name	Ortholog pair in CFT073	Average H-NS IP/Input signal	H-NS bound?
thrL	Undetermined	1.99
thrA	Ortholog pair	0.93
thrB	Ortholog pair	0.65
thrC	Ortholog pair	0.9
yaaX	Ortholog pair	1.32
yaaA	Ortholog pair	1.03
yaaJ	Ortholog pair	0.72
talB	Ortholog pair	0.69
mog	Ortholog pair	0.65
satP	Ortholog pair	1
yaaW	Ortholog pair	1.1
mbiA	Undetermined	1.11
yaaI	Ortholog pair	1.66
dnaK	Ortholog pair	0.83
dnaJ	Ortholog pair	0.89
insL1	K12 Specific	1.04
mokC	K12 Specific	1.71
hokC	Ortholog pair	1.31
nhaA	Ortholog pair	1.83
nhaR	Ortholog pair	1.41
insB1	Undetermined	1.11
insA1	Undetermined	1.01
rpsT	Ortholog pair	0.88
yaaY	Ortholog pair	0.9
ribF	Ortholog pair	0.59
ileS	Ortholog pair	0.55
lspA	Ortholog pair	0.59
fkpB	Ortholog pair	0.81
ispH	Ortholog pair	0.82
rihC	Ortholog pair	0.69
dapB	Ortholog pair	0.77
carA	Ortholog pair	0.65
carB	Ortholog pair	1.14
caiF	Ortholog pair	9.61	Y
caiE	Ortholog pair	0.84
caiD	Ortholog pair	5.03
caiC	Ortholog pair	3.99
caiB	Ortholog pair	0.79
caiA	Ortholog pair	0.87
caiT	Ortholog pair	5.8	Y
fixA	Ortholog pair	6.36	Y
fixB	Ortholog pair	0.62
fixC	Ortholog pair	0.74
fixX	Ortholog pair	0.83
yaaU	Ortholog pair	0.91
kefF	Ortholog pair	1.03
kefC	Ortholog pair	0.76
folA	Ortholog pair	0.94
apaH	Ortholog pair	0.76
apaG	Ortholog pair	0.91
rsmA	Ortholog pair	0.77
pdxA	Ortholog pair	0.68
surA	Ortholog pair	0.6
lptD	Ortholog pair	0.84
djlA	Ortholog pair	1.44
yabP	Undetermined	7.33	Y
yabQ	Undetermined	7.57	Y
rluA	Ortholog pair	0.98
rapA	Ortholog pair	0.62
polB	Ortholog pair	0.82
araD	Ortholog pair	0.93
araA	Ortholog pair	0.64
araB	Ortholog pair	0.73
araC	Ortholog pair	1.08
yabI	Ortholog pair	1.22
thiQ	Ortholog pair	0.85
thiP	Ortholog pair	0.67
thiB	Ortholog pair	0.64
sgrR	Ortholog pair	0.65
sgrT	Ortholog pair	1.66
setA	K12 specific	1.35
leuD	Ortholog pair	0.89
leuC	Ortholog pair	0.73
leuB	Ortholog pair	0.72
leuA	Ortholog pair	0.99
leuL	Ortholog pair	6.6	Y
leuO	Ortholog pair	13.77	Y
yabR	Undetermined	25.07	Y
ilvI	Ortholog pair	1.38
ilvH	Ortholog pair	2
cra	Ortholog pair	1.48
mraZ	Ortholog pair	0.83
rsmH	Ortholog pair	0.48
ftsL	Ortholog pair	0.78
ftsI	Ortholog pair	0.58
murE	Ortholog pair	0.63
murF	Ortholog pair	0.64
mraY	Ortholog pair	0.6
murD	Ortholog pair	0.53
ftsW	Ortholog pair	0.61
murG	Ortholog pair	0.75
murC	Ortholog pair	0.71
ddlB	Ortholog pair	0.68
ftsQ	Ortholog pair	0.73
ftsA	Ortholog pair	0.66
ftsZ	Ortholog pair	0.47
lpxC	Ortholog pair	0.77
secM	Ortholog pair	0.73
secA	Ortholog pair	0.6
mutT	Ortholog pair	0.98
yacG	Ortholog pair	0.98
zapD	Ortholog pair	0.94
coaE	Ortholog pair	1.07
yacM	Undetermined	1.94
guaC	Ortholog pair	0.97
hofC	Ortholog pair	0.74
hofB	Undetermined	0.63
ppdD	Ortholog pair	0.66
nadC	Ortholog pair	0.68
ampD	Ortholog pair	0.67
ampE	Ortholog pair	0.8
aroP	Ortholog pair	0.7
pdhR	Ortholog pair	0.53
aceE	Ortholog pair	0.53
aceF	Ortholog pair	0.59
lpd	Ortholog pair	0.62
yacH	Ortholog pair	0.65
acnB	Ortholog pair	0.64
yacL	Ortholog pair	0.93
speD	Ortholog pair	1.21
speE	Ortholog pair	1.04
yacC	Ortholog pair	1.05
cueO	Ortholog pair	0.87
gcd	Ortholog pair	0.87
hpt	Ortholog pair	0.77
can	Ortholog pair	0.83
yadG	Ortholog pair	1.09
yadH	Ortholog pair	0.84
yadI	Ortholog pair	1.28
yadE	Ortholog pair	1.27
panD	Ortholog pair	0.72
rpnC	Undetermined	1.26
panC	Ortholog pair	1.1
panB	Ortholog pair	1.1
yadC	Ortholog pair	18	Y
yadK	Ortholog pair	23.54	Y
yadL	Ortholog pair	18.15	Y
yadM	Ortholog pair	21.77	Y
htrE	Ortholog pair	12.91	Y
yadV	Ortholog pair	14.2	Y
yadN	Ortholog pair	20.65	Y
folK	Ortholog pair	10.89	Y
pcnB	Ortholog pair	0.58
gluQ	Ortholog pair	0.58
dksA	Ortholog pair	0.97
sfsA	Ortholog pair	1.12
thpR	Ortholog pair	0.74
hrpB	Ortholog pair	0.75
mrcB	Ortholog pair	0.72
mrcB_1	Undetermined	0.74
fhuA	Ortholog pair	0.78
fhuC	Ortholog pair	1.01
fhuD	Ortholog pair	0.71
fhuB	Ortholog pair	0.69
hemL	Ortholog pair	0.78
yadX	Undetermined	1.26
clcA	Ortholog pair	1.73
yadW	Ortholog pair	1.59
erpA	Ortholog pair	1.13
yadS	Ortholog pair	0.86
btuF	Ortholog pair	0.91
mtn	Ortholog pair	0.85
dgt	Ortholog pair	6.67	Y
degP	Ortholog pair	1.04
cdaR	Ortholog pair	0.8
yaeH	Ortholog pair	1.29
yaeI	K12 Specific	0.87
dapD	Ortholog pair	0.74
glnD	Ortholog pair	0.79
map	Ortholog pair	0.51
rpsB	Ortholog pair	0.59
tsf	Ortholog pair	0.71
pyrH	Ortholog pair	0.79
frr	Ortholog pair	0.74
dxr	K12 Specific	0.82
uppS	Ortholog pair	0.71
cdsA	Ortholog pair	0.73
rseP	Ortholog pair	0.74
bamA	Ortholog pair	0.68
skp	Ortholog pair	0.5
lpxD	Ortholog pair	0.61
fabZ	Ortholog pair	0.84
lpxA	Ortholog pair	0.67
lpxB	Ortholog pair	0.69
rnhB	Ortholog pair	0.8
dnaE	Ortholog pair	0.71
accA	Ortholog pair	0.65
ldcC	Ortholog pair	0.8
yaeR	Ortholog pair	1.19
tilS	Ortholog pair	0.79
rof	Ortholog pair	0.85
yaeP	Ortholog pair	1.09
yaeQ	Ortholog pair	0.71
arfB	Ortholog pair	0.57
nlpE	Ortholog pair	0.85
yaeF	Ortholog pair	1.12
proS	Ortholog pair	0.71
trmO	Ortholog pair	0.79
rcsF	Ortholog pair	0.52
metQ	Ortholog pair	0.81
metI	Ortholog pair	0.76
metN	Ortholog pair	0.71
gmhB	Ortholog pair	0.73
dkgB	Ortholog pair	1.01
yafC	Ortholog pair	1.77
yafD	Ortholog pair	1
yafE	Ortholog pair	1.17
mltD	Ortholog pair	1.08
gloB	Ortholog pair	3.88
yafS	Ortholog pair	1.35
rnhA	Ortholog pair	0.94
dnaQ	Ortholog pair	1.3
yafT	K12 Specific	40.31	Y
ykfM	K12 Specific	77.49	Y
yafV	Ortholog pair	1.45
ivy	Ortholog pair	1.44
fadE	Ortholog pair	0.81
gmhA	Ortholog pair	1.22
yafJ	Ortholog pair	0.93
ldtF	Ortholog pair	1.84
yafQ	K12 Specific	9.02	Y
dinJ	K12 Specific	8.73	Y
yafL	Undetermined	2.27
rayT	K12 Specific	2.55
dinB	Ortholog pair	0.97
yafN	K12 Specific	4.64
yafO	K12 Specific	14.65	Y
yafP	Ortholog pair	17.6	Y
pepD	Ortholog pair	0.99
gpt	Ortholog pair	0.89
frsA	Ortholog pair	0.87
crl	Ortholog pair	2.88
insB9	Undetermined	1.75
insA9	Undetermined	1.02
phoE	Ortholog pair	15.3	Y
proB	Ortholog pair	1.26
proA	Ortholog pair	0.91
ykfI	K12 Specific	0.88
yafW	K12 Specific	0.71
ykfH	K12 Specific	0.95
ykfG	K12 Specific	0.77
yafX	K12 Specific	0.76
ykfF	Undetermined	0.57
ykfB	K12 Specific	0.9
yafY	K12 Specific	0.91
yafZ	K12 Specific	0.71
ykfA	K12 Specific	1.23
perR	K12 Specific	1.24
insN	Undetermined	1.31
insI1	K12 Specific	1.36
ykfC	Undetermined	0.77
insH1	K12 Specific	0.98
mmuP	K12 Specific	0.96
mmuM	K12 Specific	0.79
afuC	K12 Specific	0.8
insB2	K12 Specific	0.92
insA2	K12 Specific	0.82
yagB	Undetermined	1.18
yagA	Ortholog pair	0.78
yagE	K12 Specific	0.69
yagF	K12 Specific	2.14
yagG	K12 Specific	1.93
yagH	K12 Specific	0.62
xynR	K12 Specific	0.66
argF	K12 Specific	0.76
argL	Undetermined	1.1
ykgS	Undetermined	1.5
insB3	K12 Specific	0.94
insA3	K12 Specific	0.87
yagJ	Undetermined	1.21
yagK	Undetermined	12.59	Y
yagL	K12 Specific	23.15	Y
yagM	Undetermined	32.38	Y
ykgV	Undetermined	17.5	Y
yagN	K12 Specific	2.81
intF	K12 Specific	1.96
yagP	Undetermined	1.85
paoD	K12 Specific	1
paoC	K12 Specific	0.78
paoB	K12 Specific	0.79
paoA	K12 Specific	1.13
yagU	Ortholog pair	10.93	Y
ykgJ	Ortholog pair	5.87	Y
ecpE	Ortholog pair	0.94
ecpD	Ortholog pair	0.85
ecpC	Ortholog pair	0.89
ecpB	Ortholog pair	0.99
ecpA	Ortholog pair	2.6
ecpR	Ortholog pair	31.24	Y
ykgL	K12 Specific	6.55	Y
ykgO	Ortholog pair	5.43	Y
ykgM	Ortholog pair	2.76
ykgR	Ortholog pair	49.62	Y
insE1	Undetermined	1.05
insF1	Undetermined	1.99
rclC	Ortholog pair	17.98	Y
rclB	Ortholog pair	47.38	Y
rclA	Ortholog pair	21.38	Y
rclR	Ortholog pair	7.53	Y
ykgE	Ortholog pair	4.41
ykgF	Ortholog pair	1.39
ykgG	Undetermined	2.51
ykgH	Ortholog pair	35.96	Y
betA	Ortholog pair	1.46
betB	Ortholog pair	0.84
betI	Ortholog pair	0.95
betT	Ortholog pair	1.7
yahV	Undetermined	65.08	Y
pdeL	Ortholog pair	5.68	Y
yahB	Ortholog pair	2.54
yahC	Ortholog pair	3.53
yahD	Ortholog pair	21.25	Y
yahE	Ortholog pair	24.98	Y
yahF	Undetermined	2.01
yahG	Ortholog pair	0.76
yahH	Undetermined	0.64
yahI	Ortholog pair	0.87
yahJ	Ortholog pair	0.84
yahK	Ortholog pair	4.64
yahL	K12 Specific	29.99	Y
yahM	K12 Specific	2.56
yahN	Ortholog pair	4.67
yahO	Ortholog pair	6.05	Y
prpR	Ortholog pair	1.22
prpB	Ortholog pair	0.98
prpC	Ortholog pair	0.77
prpD	Ortholog pair	0.78
prpE	Ortholog pair	0.8
codB	Ortholog pair	1.06
codA	Ortholog pair	0.85
cynR	K12 Specific	0.85
cynT	K12 Specific	0.78
cynS	K12 Specific	0.97
cynX	K12 Specific	0.7
lacA	Ortholog pair	6.74	Y
lacY	Ortholog pair	7.1	Y
lacZ	Ortholog pair	1.02
lacI	Ortholog pair	0.82
mhpR	K12 Specific	0.69
mhpA	K12 Specific	0.74
mhpB	K12 Specific	0.9
mhpC	K12 Specific	0.55
mhpD	K12 Specific	0.76
mhpF	K12 Specific	0.85
mhpE	K12 Specific	0.86
mhpT	K12 Specific	0.93
yaiL	Ortholog pair	1.29
frmB	Ortholog pair	1.62
frmA	Ortholog pair	1.03
frmR	Ortholog pair	1.32
yaiO	Ortholog pair	5.48	Y
yaiX	Undetermined	5.95	Y
insC1	Undetermined	2.39
insD1	Undetermined	1.68
yaiP	Ortholog pair	5.42	Y
ykiC	Undetermined	20.03	Y
yaiS	Ortholog pair	25.02	Y
tauA	Ortholog pair	2.4
tauB	Ortholog pair	0.69
tauC	Ortholog pair	0.88
tauD	Ortholog pair	0.98
hemB	Ortholog pair	1.48
yaiT	Undetermined	4.67
ytiB	Undetermined	4.79
insF2	Undetermined	1.38
insE2	Undetermined	0.47
iprA	Ortholog pair	27.51	Y
ampH	Ortholog pair	2.34
sbmA	Ortholog pair	1.29
yaiW	Ortholog pair	0.85
yaiY	Ortholog pair	1.1
yaiZ	Ortholog pair	2.29
ddlA	Ortholog pair	1.24
iraP	Ortholog pair	12.67	Y
phoA	Ortholog pair	3.91
psiF	Ortholog pair	1.7
dgcC	Ortholog pair	1.23
proC	Ortholog pair	1.09
yaiI	Ortholog pair	1.72
aroL	Ortholog pair	1.61
yaiA	Ortholog pair	1.34
aroM	Ortholog pair	1.9
ppnP	Ortholog pair	4.28
ykiD	Undetermined	6.16	Y
rdgC	Ortholog pair	1.17
mak	Ortholog pair	1.12
araJ	Ortholog pair	4.29
sbcC	Ortholog pair	0.8
sbcD	Ortholog pair	1.08
phoB	Ortholog pair	1.02
phoR	Ortholog pair	1.08
brnQ	Ortholog pair	0.7
proY	Ortholog pair	0.93
malZ	Ortholog pair	0.96
acpH	Ortholog pair	0.87
queA	Ortholog pair	0.94
tgt	Ortholog pair	0.71
yajC	Ortholog pair	0.95
secD	Ortholog pair	0.66
secF	Ortholog pair	0.7
yajD	Ortholog pair	1.22
tsx	Ortholog pair	0.88
yajI	Ortholog pair	1.1
nrdR	Ortholog pair	0.57
ribD	Ortholog pair	0.77
ribE	Ortholog pair	0.81
nusB	Ortholog pair	0.62
thiL	Ortholog pair	0.9
pgpA	Ortholog pair	0.83
yajO	Ortholog pair	0.73
dxs	Ortholog pair	0.7
ispA	Ortholog pair	0.76
xseB	Ortholog pair	0.87
thiI	Ortholog pair	0.82
yajL	Ortholog pair	0.67
panE	Ortholog pair	0.93
yajQ	Ortholog pair	0.82
yajR	Ortholog pair	0.9
cyoE	Ortholog pair	0.84
cyoD	Ortholog pair	0.72
cyoC	Ortholog pair	0.55
cyoB	Ortholog pair	0.65
cyoA	Ortholog pair	1.69
ampG	Ortholog pair	1.88
yajG	Ortholog pair	0.78
bolA	Ortholog pair	1.55
tig	Ortholog pair	0.45
clpP	Ortholog pair	0.44
clpX	Ortholog pair	0.65
lon	Ortholog pair	0.68
hupB	Ortholog pair	0.93
ppiD	Ortholog pair	0.72
ybaV	Ortholog pair	0.77
fadM	Ortholog pair	1.62
queC	Ortholog pair	1.43
ybaE	Ortholog pair	1.22
cof	Ortholog pair	1.31
decR	Ortholog pair	1.19
mdlA	Ortholog pair	0.91
mdlB	Ortholog pair	0.62
glnK	Ortholog pair	0.81
amtB	Ortholog pair	0.8
tesB	Ortholog pair	0.72
ybaY	Ortholog pair	0.83
ybaZ	Ortholog pair	0.88
ybaA	Ortholog pair	0.52
pdeB	Ortholog pair	1.72
ylaC	Ortholog pair	1.3
maa	Ortholog pair	2.12
hha	Ortholog pair	17.72	Y
tomB	Ortholog pair	14.08	Y
acrB	Ortholog pair	1.13
acrA	Ortholog pair	0.7
acrR	Ortholog pair	2.85
mscK	Ortholog pair	0.75
ybaM	Ortholog pair	0.81
priC	Ortholog pair	0.71
ybaN	Ortholog pair	0.8
apt	Ortholog pair	0.73
dnaX	Ortholog pair	0.68
dnaX_1	Undetermined	0.64
ybaB	Ortholog pair	0.58
recR	Ortholog pair	0.61
htpG	Ortholog pair	0.67
adk	Ortholog pair	0.74
hemH	Ortholog pair	0.78
aes	Ortholog pair	1.06
gsk	Ortholog pair	0.76
ybaL	Ortholog pair	0.8
fsr	Ortholog pair	1.3
ushA	Ortholog pair	0.87
ybaK	Ortholog pair	0.92
ybaP	Ortholog pair	0.9
ybaQ	Ortholog pair	1.01
copA	Ortholog pair	0.68
copA_1	Undetermined	0.54
glsA	Ortholog pair	0.92
ybaT	Ortholog pair	0.95
cueR	Ortholog pair	0.79
ybbJ	Ortholog pair	0.87
qmcA	Ortholog pair	1.08
fetA	Ortholog pair	7.53	Y
fetB	K12 Specific	9.71	Y
cnoX	Ortholog pair	0.72
ybbO	Ortholog pair	1.02
tesA	Ortholog pair	0.95
ybbA	Ortholog pair	0.67
ybbP	Ortholog pair	1.89
rhsD	K12 Specific	6.73	Y
ybbC	K12 Specific	67.09	Y
ylbG	Undetermined	1.8
selU	Ortholog pair	0.88
allS	Ortholog pair	1.05
allA	Ortholog pair	0.95
allR	Ortholog pair	0.97
gcl	Ortholog pair	3.25
hyi	Ortholog pair	22.41	Y
glxR	Ortholog pair	7.04	Y
ybbW	Ortholog pair	24.89	Y
allB	Ortholog pair	3.49
ybbY	Ortholog pair	4.73
glxK	Ortholog pair	2.93
allE	Ortholog pair	6.82	Y
allC	Ortholog pair	5.61	Y
allD	Ortholog pair	14.45	Y
fdrA	Ortholog pair	5.13
ylbE	Ortholog pair	0.71
ylbF	Ortholog pair	0.98
ybcF	Ortholog pair	0.83
purK	Ortholog pair	0.8
purE	Ortholog pair	0.84
lpxH	Ortholog pair	0.84
ppiB	Ortholog pair	0.85
cysS	Ortholog pair	0.63
ybcI	Ortholog pair	1.07
ybcJ	Ortholog pair	0.69
folD	Ortholog pair	1.12
sfmA	K12 Specific	30.29	Y
sfmC	K12 Specific	25.4	Y
sfmD	K12 Specific	14.68	Y
sfmH	Ortholog pair	21.57	Y
sfmF	K12 Specific	10.71	Y
fimZ	K12 Specific	34.27	Y
intD	Ortholog pair	1.7
renD	Undetermined	2.7
insE3	Undetermined	1.11
insF3	Undetermined	1.74
emrE	Ortholog pair	38.66	Y
ylcJ	Undetermined	79.83	Y
ybcK	K12 Specific	48.02	Y
ybcL	Ortholog pair	24.66	Y
ybcM	Ortholog pair	31.83	Y
ylcH	K12 Specific	4.75
ybcN	K12 Specific	1.27
ninE	K12 Specific	1.15
ybcO	K12 Specific	1.09
rusA	Ortholog pair	1.41
ylcG	Ortholog pair	6.68	Y
quuD	Ortholog pair	20.04	Y
nmpC	Undetermined	3.51
insH2	K12 Specific	1.02
essD	Ortholog pair	5.46	Y
rrrD	Ortholog pair	2.94
rzpD	Undetermined	3.06
rzoD	Ortholog pair	2.9
borD	Ortholog pair	20.81	Y
ybcV	K12 Specific	43.75	Y
ybcW	K12 Specific	13.52	Y
ylcI	K12 Specific	6.18	Y
nohD	Ortholog pair	1.58
tfaD	Exclued	2.27
tfaX	Undetermined	24.58	Y
appY	K12 Specific	72.41	Y
ompT	Ortholog pair	24.16	Y
envY	K12 Specific	5.14
ybcH	Ortholog pair	0.98
nfrA	Ortholog pair	0.99
nfrB	Ortholog pair	1.11
cusS	Ortholog pair	1.31
cusR	Ortholog pair	1.13
cusC	Ortholog pair	5.26
cusF	Ortholog pair	8.84	Y
cusB	Ortholog pair	2.31
cusA	Ortholog pair	1.01
pheP	Ortholog pair	0.94
ybdG	Ortholog pair	2.95
nfsB	Ortholog pair	0.98
ybdF	Ortholog pair	1.25
ybdJ	Ortholog pair	1.08
ybdK	Ortholog pair	1.08
hokE	K12 Specific	1.36
insL2	K12 Specific	1.09
entD	Ortholog pair	1.28
fepA	Ortholog pair	0.8
fes	Ortholog pair	1.15
ybdZ	Ortholog pair	1.07
entF	Ortholog pair	2
fepE	Ortholog pair	17.69	Y
fepC	Ortholog pair	1.18
fepG	Ortholog pair	1.1
fepD	Ortholog pair	0.93
entS	Ortholog pair	0.9
fepB	Ortholog pair	0.87
entC	Ortholog pair	0.82
entE	Ortholog pair	0.72
entB	Ortholog pair	1.02
entA	Ortholog pair	0.72
entH	Ortholog pair	0.84
cstA	Ortholog pair	0.78
ybdD	Ortholog pair	0.98
hcxA	Ortholog pair	0.98
ybdL	Ortholog pair	0.92
ybdM	Ortholog pair	1.92
ybdN	Ortholog pair	3.78
ybdO	Ortholog pair	38.69	Y
dsbG	Ortholog pair	6.99	Y
ahpC	Ortholog pair	0.99
ahpF	Ortholog pair	0.85
uspG	Ortholog pair	1.55
ybdR	K12 Specific	2.25
yldA	Undetermined	1.2
rnk	Ortholog pair	0.83
rna	Ortholog pair	1.03
citT	Ortholog pair	1.02
citG	Ortholog pair	1.12
citX	Ortholog pair	0.56
citF	Ortholog pair	0.86
citE	Ortholog pair	0.81
citD	Ortholog pair	0.89
citC	Ortholog pair	10.01	Y
dpiB	Ortholog pair	5.86	Y
dpiA	Ortholog pair	1.29
dcuC	Ortholog pair	4.1
pagP	Ortholog pair	14.58	Y
cspE	Ortholog pair	1.66
crcB	Ortholog pair	1.22
tatE	Ortholog pair	0.97
lipA	Ortholog pair	1.09
ybeF	K12 Specific	9.22	Y
lipB	Ortholog pair	11.02	Y
ybeD	Ortholog pair	0.96
dacA	Ortholog pair	0.99
rlpA	Ortholog pair	0.57
mrdB	Ortholog pair	0.9
mrdA	Ortholog pair	0.87
rlmH	Ortholog pair	0.76
rsfS	Ortholog pair	0.6
cobC	Ortholog pair	0.8
nadD	Ortholog pair	0.8
holA	Ortholog pair	0.84
lptE	Ortholog pair	0.86
leuS	Ortholog pair	0.85
ybeL	Ortholog pair	0.92
ybeQ	Ortholog pair	8.89	Y
ybeR	K12 Specific	17.11	Y
djlB	K12 Specific	6.04	Y
ybeT	K12 Specific	21.41	Y
ybeU	K12 Specific	14.48	Y
djlC	K12 Specific	1.38
hscC	Ortholog pair	5.64	Y
rihA	Ortholog pair	3.74
gltL	Ortholog pair	0.74
gltK	Ortholog pair	0.96
gltJ	Ortholog pair	0.88
gltI	Ortholog pair	0.81
insH3	K12 Specific	1
lnt	Ortholog pair	0.68
ybeX	Ortholog pair	0.77
ybeY	Ortholog pair	0.67
ybeZ	Ortholog pair	0.74
miaB	Ortholog pair	0.72
ubiF	Ortholog pair	0.75
asnB	Ortholog pair	0.82
umpH	Ortholog pair	0.85
nagC	Ortholog pair	0.63
nagA	Ortholog pair	0.82
nagB	Ortholog pair	0.96
nagE	Ortholog pair	0.83
glnS	Ortholog pair	0.81
chiP	Ortholog pair	1.6
chiQ	Ortholog pair	1.32
fur	Ortholog pair	1.28
uof	Ortholog pair	1.85
fldA	Ortholog pair	1.22
ybfE	Ortholog pair	1.01
ybfF	Ortholog pair	1.13
seqA	Ortholog pair	0.9
pgm	Ortholog pair	0.74
ybfP	K12 Specific	5.15
potE	Ortholog pair	2.25
speF	Ortholog pair	5.01
speFL	Undetermined	44.78	Y
kdpE	Ortholog pair	9.06	Y
kdpD	Ortholog pair	0.92
kdpC	Ortholog pair	0.79
kdpB	Ortholog pair	0.92
kdpA	Ortholog pair	0.87
kdpF	K12 Specific	4.33
ybfA	Ortholog pair	6.05	Y
rhsC	K12 Specific	4.79
ybfB	K12 Specific	85.66	Y
ybfC	K12 Specific	41.62	Y
ybfQ	Undetermined	62.2	Y
ybfD	K12 Specific	27.4	Y
ybgA	Ortholog pair	2.08
phr	Ortholog pair	0.99
dtpD	Ortholog pair	0.96
ybgI	Ortholog pair	1.07
pxpB	Ortholog pair	0.87
pxpC	Ortholog pair	0.74
pxpA	Undetermined	0.9
nei	Ortholog pair	1.08
abrB	Ortholog pair	1
ybgO	Ortholog pair	3.05
ybgP	K12 Specific	1.36
ybgQ	Ortholog pair	6.93	Y
ybgD	K12 Specific	14.34	Y
gltA	Ortholog pair	2.94
ybgV	Undetermined	2.61
ybgU	Ortholog pair	2.9
sdhC	Ortholog pair	0.75
sdhD	Ortholog pair	0.84
sdhA	Ortholog pair	0.66
sdhB	Ortholog pair	0.74
sucA	Ortholog pair	0.52
sucB	Ortholog pair	0.78
sucC	Ortholog pair	0.76
sucD	Ortholog pair	0.8
mngR	K12 Specific	1.86
mngA	K12 Specific	0.86
mngB	K12 Specific	1.9
cydA	Ortholog pair	0.92
cydB	Ortholog pair	0.61
cydX	Ortholog pair	1.01
ybgE	Ortholog pair	0.88
ybgC	Ortholog pair	0.97
tolQ	Ortholog pair	0.78
tolR	Ortholog pair	0.4
tolA	Ortholog pair	0.76
tolB	Ortholog pair	0.72
pal	Ortholog pair	0.6
cpoB	Ortholog pair	0.86
nadA	Ortholog pair	0.95
pnuC	Ortholog pair	0.85
zitB	Undetermined	0.71
ybgS	Ortholog pair	1.14
aroG	Ortholog pair	0.9
gpmA	Ortholog pair	1.03
galM	Ortholog pair	0.89
galK	Ortholog pair	0.77
galT	Ortholog pair	0.71
galE	Ortholog pair	0.75
modF	Ortholog pair	0.95
modE	Ortholog pair	0.81
acrZ	Ortholog pair	1.06
modA	Ortholog pair	1.22
modB	Ortholog pair	1.01
modC	Ortholog pair	0.73
ybhA	Ortholog pair	0.82
pgl	Ortholog pair	0.82
ybhD	Ortholog pair	15.8	Y
ybhH	Ortholog pair	20.02	Y
ybhI	Ortholog pair	7.19	Y
ybhJ	Ortholog pair	3.73
ybhC	Ortholog pair	0.8
ybhB	Ortholog pair	0.92
bioA	Ortholog pair	0.88
bioB	Ortholog pair	0.8
bioF	Ortholog pair	0.8
bioC	Ortholog pair	0.53
bioD	Ortholog pair	0.53
uvrB	Ortholog pair	0.81
ybhK	Ortholog pair	1.16
moaA	Ortholog pair	0.52
moaB	Ortholog pair	0.86
moaC	Ortholog pair	0.71
moaD	Ortholog pair	0.7
moaE	Ortholog pair	0.82
ybhL	Ortholog pair	2.99
ybhM	Ortholog pair	19.09	Y
ybhN	Ortholog pair	0.97
clsB	Ortholog pair	0.83
ybhP	Ortholog pair	0.9
ybhQ	Ortholog pair	0.7
ybhR	Ortholog pair	0.82
ybhS	Ortholog pair	0.78
ybhF	Ortholog pair	0.83
ybhG	Ortholog pair	0.95
cecR	Ortholog pair	0.63
rhlE	Ortholog pair	0.81
ybiA	Undetermined	1.27
dinG	Ortholog pair	0.95
ybiB	Ortholog pair	0.67
hcxB	Ortholog pair	0.72
ybiE	Undetermined	1.05
ybiJ	Ortholog pair	1.49
ybiI	Ortholog pair	1.42
ybiX	Ortholog pair	1.2
fiu	Ortholog pair	0.97
mcbA	Ortholog pair	1.97
rlmF	Ortholog pair	0.74
ybiO	Ortholog pair	1.02
glnQ	Ortholog pair	0.82
glnP	Ortholog pair	1.18
glnH	Ortholog pair	1.13
dps	Ortholog pair	3.29
rhtA	Ortholog pair	3.11
yliM	Undetermined	3.98
ompX	Ortholog pair	1.76
opgE	Ortholog pair	1.39
mntS	Ortholog pair	0.91
mntR	Ortholog pair	0.89
ybiR	Ortholog pair	0.99
ldtB	Ortholog pair	0.69
ybiT	Ortholog pair	0.69
ybiU	K12 Specific	0.97
ybiV	Ortholog pair	1.12
ybiW	Ortholog pair	0.6
ybiY	Ortholog pair	0.76
fsaA	Ortholog pair	0.84
moeB	Ortholog pair	0.61
moeA	Ortholog pair	1
iaaA	Ortholog pair	0.98
gsiA	Ortholog pair	0.84
gsiB	Ortholog pair	1.11
gsiC	Ortholog pair	1.1
gsiD	Ortholog pair	3.14
pdeI	Ortholog pair	24.11	Y
dgcI	Ortholog pair	8.35	Y
rimO	Ortholog pair	1.05
bssR	Ortholog pair	0.75
yliI	Ortholog pair	1.08
gstB	Ortholog pair	0.87
dacC	Ortholog pair	1.15
deoR	Ortholog pair	1.38
ybjG	Ortholog pair	1.63
mdfA	Ortholog pair	1.32
ybjH	Ortholog pair	1.27
ybjI	Ortholog pair	2.14
ybjJ	Ortholog pair	0.69
rcdA	Ortholog pair	1.02
ybjL	Ortholog pair	2.07
ybjM	Ortholog pair	1.73
grxA	Ortholog pair	2.1
ybjC	Ortholog pair	1.68
nfsA	Ortholog pair	1.54
rimK	Ortholog pair	0.8
ybjN	Ortholog pair	1.1
potF	Ortholog pair	1.25
potG	Ortholog pair	0.76
potH	Ortholog pair	1.42
potI	Ortholog pair	1.01
ybjO	Ortholog pair	0.87
rlmC	Ortholog pair	0.83
artJ	Ortholog pair	1.54
artM	Ortholog pair	1.03
artQ	Ortholog pair	0.71
artI	Ortholog pair	0.72
artP	Ortholog pair	0.8
ybjP	Ortholog pair	0.65
ybjQ	Ortholog pair	0.97
amiD	Ortholog pair	1.23
ybjS	Ortholog pair	1.17
ybjT	Ortholog pair	0.75
ltaE	Ortholog pair	0.98
poxB	Ortholog pair	0.85
hcr	Ortholog pair	0.93
hcp	Ortholog pair	0.71
lysO	Ortholog pair	2.82
aqpZ	Ortholog pair	3.68
ybjD	Ortholog pair	1.43
ybjX	Ortholog pair	0.79
macA	Ortholog pair	1.07
macB	Undetermined	0.83
cspD	Ortholog pair	1.06
yljB	Undetermined	1.21
clpS	Ortholog pair	0.75
clpA	Ortholog pair	0.7
infA	Ortholog pair	0.63
aat	Ortholog pair	0.93
cydC	Ortholog pair	0.61
cydD	Ortholog pair	0.6
trxB	Ortholog pair	0.79
lrp	Ortholog pair	1.47
ftsK	Ortholog pair	0.66
lolA	Ortholog pair	0.96
rarA	Ortholog pair	1.01
serS	Ortholog pair	0.57
dmsA	Ortholog pair	0.99
dmsB	Ortholog pair	0.65
dmsC	Ortholog pair	0.72
ycaC	Ortholog pair	2.08
ycaD	Ortholog pair	1.53
ycaM	K12 Specific	4.05
ycaN	K12 Specific	2.18
ycaK	K12 Specific	7.47	Y
pflA	Ortholog pair	1.2
pflB	K12 Specific	0.7
focA	Ortholog pair	3.66
ycaO	Ortholog pair	3.45
ycaP	Ortholog pair	1.22
serC	Ortholog pair	1.17
aroA	Ortholog pair	0.94
ycaL	Ortholog pair	1.08
cmk	Ortholog pair	0.83
rpsA	Ortholog pair	0.67
ihfB	Ortholog pair	0.88
ycaI	Ortholog pair	0.96
msbA	Ortholog pair	0.67
lpxK	K12 Specific	0.89
ycaQ	Ortholog pair	0.81
ycaR	Ortholog pair	0.73
kdsB	Ortholog pair	0.58
ycbJ	Ortholog pair	1.05
elyC	Ortholog pair	0.8
cmoM	Ortholog pair	0.93
mukF	Ortholog pair	0.75
mukE	Ortholog pair	0.88
mukB	Ortholog pair	0.67
ldtD	Ortholog pair	0.92
mepK	Ortholog pair	1.23
gloC	Ortholog pair	0.94
aspC	Ortholog pair	0.69
ompF	Ortholog pair	0.97
asnS	Ortholog pair	0.76
pncB	Ortholog pair	0.99
pepN	Ortholog pair	1.01
ssuB	Ortholog pair	0.52
ssuC	Ortholog pair	0.96
ssuD	Ortholog pair	0.76
ssuA	Ortholog pair	1.13
ssuE	Ortholog pair	3.04
elfA	K12 Specific	22.96	Y
elfD	K12 Specific	15.75	Y
elfC	K12 Specific	2.41
elfG	K12 Specific	1.93
ycbU	Ortholog pair	1.54
ycbV	K12 Specific	1.37
ycbF	Ortholog pair	1.16
pyrD	Ortholog pair	4.11
zapC	Ortholog pair	2.4
ycbX	Ortholog pair	1.47
rlmL	Ortholog pair	0.58
uup	Ortholog pair	0.71
pqiA	Ortholog pair	0.83
pqiB	Ortholog pair	0.92
pqiC	Ortholog pair	0.82
rmf	Ortholog pair	0.83
fabA	Ortholog pair	0.7
ycbZ	Ortholog pair	0.67
matP	Ortholog pair	0.92
ompA	Ortholog pair	0.66
sulA	Ortholog pair	1
sxy	Ortholog pair	1.06
yccS	Ortholog pair	0.64
yccF	Ortholog pair	0.66
helD	Ortholog pair	0.87
mgsA	Ortholog pair	0.9
yccT	Ortholog pair	0.76
yccU	Ortholog pair	0.84
hspQ	Ortholog pair	0.79
rlmI	Ortholog pair	1.04
yccX	Ortholog pair	1.07
tusE	Ortholog pair	1.61
yccA	Ortholog pair	0.68
hyaA	Ortholog pair	0.73
hyaB	Ortholog pair	0.5
hyaC	Ortholog pair	0.89
hyaD	Ortholog pair	0.72
hyaE	Ortholog pair	0.78
hyaF	Ortholog pair	0.6
appC	Ortholog pair	1.02
appB	Ortholog pair	0.82
appX	Ortholog pair	1.03
appA	Ortholog pair	1.02
etk	K12 Specific	0.97
etp	K12 Specific	0.85
gfcE	K12 Specific	1
gfcD	K12 Specific	0.85
gfcC	K12 Specific	1.34
gfcB	K12 Specific	9.27	Y
gfcA	K12 Specific	3.03
insA4	K12 Specific	1.15
insB4	K12 Specific	1.45
cspH	Ortholog pair	21.34	Y
cspG	Ortholog pair	7.41	Y
ymcF	Undetermined	4.26
ymcE	Ortholog pair	4.37
gnsA	Ortholog pair	4.55
yccM	Ortholog pair	2.55
torS	Ortholog pair	0.98
torT	Ortholog pair	0.77
torR	Ortholog pair	1.11
torC	Ortholog pair	0.92
torA	Ortholog pair	0.9
torD	Ortholog pair	1.16
cbpM	Ortholog pair	0.94
cbpA	Ortholog pair	1.87
yccE	K12 Specific	48.78	Y
agp	Ortholog pair	1.72
yccJ	Ortholog pair	0.81
wrbA	Ortholog pair	1.51
ymdF	Ortholog pair	1.38
rutG	Ortholog pair	1.05
rutF	Ortholog pair	0.56
rutE	Ortholog pair	0.63
rutD	Ortholog pair	0.82
rutC	Ortholog pair	1.2
rutB	Ortholog pair	1.09
rutA	Ortholog pair	1.12
rutR	Ortholog pair	0.95
putA	Ortholog pair	0.89
ymdG	Undetermined	6.26	Y
putP	Ortholog pair	1.86
efeO	Ortholog pair	0.98
efeB	Ortholog pair	1.03
phoH	Ortholog pair	1.17
pgaD	Ortholog pair	13.53	Y
pgaC	Ortholog pair	16.15	Y
pgaB	Ortholog pair	15.86	Y
pgaA	Ortholog pair	8.89	Y
dgcT	Ortholog pair	36.37	Y
insF4	Undetermined	1.81
insE4	Undetermined	0.97
ycdU	K12 Specific	23.25	Y
ghrA	Ortholog pair	1.1
ycdX	Ortholog pair	1.8
ycdY	Ortholog pair	1.01
ycdZ	Ortholog pair	1.79
csgG	Ortholog pair	3.02
csgF	Ortholog pair	24.46	Y
csgE	Ortholog pair	18.04	Y
csgD	Ortholog pair	20.92	Y
csgB	Ortholog pair	33.16	Y
csgA	Ortholog pair	4.94
csgC	Ortholog pair	6.66	Y
ymdA	Ortholog pair	6.2	Y
ymdB	Ortholog pair	1.35
clsC	Ortholog pair	2.29
opgC	Ortholog pair	11.59	Y
opgG	Ortholog pair	1.19
opgH	Ortholog pair	0.7
yceK	Ortholog pair	1.32
msyB	Ortholog pair	0.65
mdtG	Ortholog pair	0.81
lpxL	Ortholog pair	0.92
trhO	Ortholog pair	1.39
yceI	Ortholog pair	3.66
yceJ	Ortholog pair	6.11	Y
yceO	Ortholog pair	33.69	Y
solA	Ortholog pair	5.73	Y
bssS	Ortholog pair	13.64	Y
dinI	Ortholog pair	11.94	Y
pyrC	Ortholog pair	1.16
yceB	Ortholog pair	1.22
grxB	Ortholog pair	1.65
mdtH	Ortholog pair	1.38
rimJ	Ortholog pair	1.86
yceH	Ortholog pair	1
yceM	K12 Specific	1.03
murJ	Ortholog pair	0.75
flgN	Ortholog pair	0.8
flgM	Ortholog pair	0.69
flgA	Ortholog pair	1.01
flgB	Ortholog pair	0.95
flgC	Ortholog pair	0.7
flgD	Ortholog pair	0.66
flgE	Ortholog pair	0.83
flgF	Ortholog pair	0.59
flgG	Ortholog pair	0.82
flgH	Ortholog pair	0.79
flgI	Ortholog pair	0.78
flgJ	Ortholog pair	0.57
flgK	Ortholog pair	0.62
flgL	Ortholog pair	0.61
rne	Ortholog pair	0.57
yceQ	Undetermined	1.8
rluC	Ortholog pair	0.96
yceF	Ortholog pair	1.07
yceD	Ortholog pair	0.71
rpmF	Ortholog pair	0.65
plsX	Ortholog pair	0.73
fabH	Ortholog pair	0.46
fabD	Ortholog pair	0.67
fabG	Ortholog pair	0.61
acpP	Ortholog pair	1.04
fabF	Ortholog pair	0.47
pabC	Ortholog pair	0.68
mltG	Ortholog pair	0.6
tmk	Ortholog pair	0.83
holB	Ortholog pair	0.86
ycfH	Ortholog pair	0.8
ptsG	Ortholog pair	0.74
fhuE	Ortholog pair	1.11
hinT	Ortholog pair	1.14
ycfL	Ortholog pair	0.81
lpoB	Ortholog pair	0.74
thiK	Ortholog pair	0.76
nagZ	Ortholog pair	0.85
ycfP	Ortholog pair	0.64
ndh	Ortholog pair	0.66
ycfJ	Ortholog pair	0.58
comR	Ortholog pair	2.33
bhsA	Ortholog pair	3.03
ldtC	Ortholog pair	1.04
mfd	Ortholog pair	0.65
ycfT	Ortholog pair	1.02
lolC	Ortholog pair	0.82
lolD	Ortholog pair	0.66
lolE	Ortholog pair	0.94
nagK	Ortholog pair	1.08
cobB	Ortholog pair	1.63
cobB_1	Undetermined	1.72
ycfZ	Ortholog pair	13.64	Y
ymfA	Ortholog pair	17.39	Y
potD	Ortholog pair	1.32
potC	Ortholog pair	0.56
potB	Ortholog pair	0.88
potA	Ortholog pair	0.69
pepT	Ortholog pair	1.13
roxA	Ortholog pair	0.83
phoQ	Ortholog pair	0.77
phoP	Ortholog pair	2.31
purB	Ortholog pair	1.06
hflD	Ortholog pair	0.75
mnmA	Ortholog pair	1.01
nudJ	Ortholog pair	0.94
rluE	Ortholog pair	1.16
icd	Ortholog pair	1.37
ymfD	K12 Specific	54.65	Y
ymfE	K12 Specific	73.37	Y
lit	K12 Specific	41.94	Y
intE	Ortholog pair	6.51	Y
xisE	K12 Specific	2.97
ymfH	Undetermined	1.51
ymfI	K12 Specific	1.4
ymfJ	K12 Specific	1.01
ymfK	Ortholog pair	1.15
ymfT	K12 Specific	1.34
ymfL	Ortholog pair	1.35
ymfM	K12 Specific	0.93
ymfN	Undetermined	0.84
ymfR	K12 Specific	0.85
beeE	Undetermined	0.88
ymfQ	K12 Specific	0.78
ycfK	K12 Specific	8.48	Y
tfaP	K12 Specific	13.65	Y
tfaE	K12 Specific	9.8	Y
pinE	K12 Specific	7.38	Y
mcrA	K12 Specific	49.61	Y
iraM	Ortholog pair	89.84	Y
ymgK	Undetermined	88.36	Y
ymgL	Undetermined	82.57	Y
ycgX	Ortholog pair	46.92	Y
bluR	Ortholog pair	3.3
bluF	Ortholog pair	19.65	Y
ycgZ	Ortholog pair	22.1	Y
ymgA	K12 Specific	45.14	Y
ariR	Ortholog pair	52.1	Y
ymgC	Ortholog pair	43.33	Y
pdeG	Undetermined	21.45	Y
ymgF	Ortholog pair	19.32	Y
ymgD	Ortholog pair	8.88	Y
ymgG	Ortholog pair	7.37	Y
ymgI	Ortholog pair	32.32	Y
ymgJ	K12 Specific	18.3	Y
minE	Ortholog pair	2.85
minD	Ortholog pair	1.37
minC	Ortholog pair	1.51
ycgJ	Ortholog pair	7.7	Y
pliG	Ortholog pair	5.78	Y
ycgL	Ortholog pair	1.42
ycgM	Ortholog pair	0.7
ycgN	Ortholog pair	5.38	Y
hlyE	Ortholog pair	23.53	Y
umuD	Ortholog pair	2.21
umuC	Ortholog pair	1.04
dsbB	Ortholog pair	1.04
nhaB	Ortholog pair	0.93
fadR	Ortholog pair	1.36
ycgB	Ortholog pair	1.14
dadA	Ortholog pair	0.87
dadX	Ortholog pair	0.76
ymgM	Undetermined	0.79
cvrA	Ortholog pair	1.4
ldcA	Ortholog pair	1.03
emtA	Ortholog pair	1.06
ycgR	Ortholog pair	1.27
ymgE	Ortholog pair	4.05
ycgY	K12 Specific	11.34	Y
treA	Ortholog pair	1.91
dhaM	Ortholog pair	1.08
dhaL	Ortholog pair	1.34
dhaK	Ortholog pair	0.89
dhaR	Ortholog pair	0.94
ycgV	K12 Specific	3.35
ychF	Ortholog pair	2.01
pth	Ortholog pair	1.92
ychH	Ortholog pair	1.54
dauA	Ortholog pair	0.93
prs	Ortholog pair	0.48
ispE	Ortholog pair	1.01
lolB	Ortholog pair	0.8
hemA	Ortholog pair	0.55
prfA	Ortholog pair	0.83
prmC	Ortholog pair	0.53
ychQ	Ortholog pair	0.58
ychA	Ortholog pair	1.91
kdsA	Ortholog pair	0.85
ldrA	K12 Specific	0.79
ldrB	Undetermined	0.78
ldrC	K12 Specific	2.38
chaA	Ortholog pair	2.13
chaB	Ortholog pair	2.04
chaC	Ortholog pair	0.9
ychN	Ortholog pair	1.34
ychO	Ortholog pair	1.1
narL	Ortholog pair	0.7
narX	Ortholog pair	0.79
narK	Ortholog pair	1.15
narG	Ortholog pair	0.84
narH	Ortholog pair	0.77
narJ	Ortholog pair	0.86
narI	Ortholog pair	0.79
ychS	Undetermined	0.67
tpr	K12 Specific	0.61
purU	Ortholog pair	1.22
ychJ	Ortholog pair	1.87
rssA	Ortholog pair	1.22
rssB	Ortholog pair	1.38
galU	Ortholog pair	2.52
hns	Ortholog pair	6.23	Y
tdk	Ortholog pair	6.64	Y
adhE	Ortholog pair	0.76
ychT	Undetermined	2.75
ychE	Ortholog pair	3.19
insH21	Undetermined	0.77
oppA	Ortholog pair	0.9
oppB	Ortholog pair	1.55
oppC	Ortholog pair	0.41
oppD	Ortholog pair	0.49
oppF	Ortholog pair	0.7
yciU	Ortholog pair	0.93
clsA	Ortholog pair	1.31
yciY	Ortholog pair	3.41
kch	Ortholog pair	6.41	Y
yciI	Ortholog pair	1.29
tonB	Ortholog pair	1
yciA	Ortholog pair	1.01
yciB	Ortholog pair	0.89
yciC	Ortholog pair	2.36
ompW	Ortholog pair	7.44	Y
yciE	Ortholog pair	36.95	Y
yciF	Ortholog pair	19.17	Y
yciG	K12 Specific	32.73	Y
trpA	Undetermined	4.72
trpB	Ortholog pair	0.93
trpC	Ortholog pair	0.99
trpD	Ortholog pair	0.82
trpE	Ortholog pair	0.96
trpL	Ortholog pair	1.09
yciV	Ortholog pair	1.25
yciO	Ortholog pair	1.82
yciQ	Ortholog pair	3.19
rluB	Ortholog pair	0.91
btuR	Ortholog pair	1.02
yciK	Ortholog pair	0.96
sohB	Ortholog pair	0.85
yciN	Ortholog pair	0.89
topA	Ortholog pair	1
cysB	Ortholog pair	3.91
ymiA	Ortholog pair	7.78	Y
yciX	Ortholog pair	13.13	Y
ymiC	Ortholog pair	12.45	Y
acnA	Ortholog pair	1.03
ribA	Ortholog pair	1.17
pgpB	Ortholog pair	0.98
lapA	Ortholog pair	1.21
lapB	Ortholog pair	0.66
pyrF	Ortholog pair	0.71
yciH	Ortholog pair	9.64	Y
osmB	Ortholog pair	20.99	Y
yciT	Ortholog pair	2.57
yciZ	Ortholog pair	2.83
ymiD	Undetermined	4.5
pdeR	Ortholog pair	1.54
ymiB	K12 Specific	5.57	Y
rnb	Ortholog pair	1.15
yciW	Ortholog pair	0.99
fabI	Ortholog pair	0.61
ycjD	K12 Specific	1.33
sapF	Ortholog pair	0.96
sapD	Ortholog pair	0.98
sapC	Ortholog pair	0.87
sapB	Ortholog pair	0.81
sapA	Ortholog pair	0.72
ymjA	Ortholog pair	1.38
puuP	K12 Specific	1.04
ymjE	Undetermined	1.4
puuA	K12 Specific	0.77
puuD	K12 Specific	1.38
puuR	K12 Specific	1.18
puuC	K12 Specific	1.05
puuB	K12 Specific	0.81
puuE	K12 Specific	0.76
pspF	Ortholog pair	1.26
pspA	Ortholog pair	1.06
pspB	Ortholog pair	1.22
pspC	Ortholog pair	0.85
pspD	Ortholog pair	1.23
pspE	Ortholog pair	3.86
ycjM	Ortholog pair	22.59	Y
ycjN	Ortholog pair	4.4
ycjO	Ortholog pair	0.96
ycjP	Ortholog pair	0.83
ycjQ	Ortholog pair	0.9
ycjR	Ortholog pair	0.74
ycjS	Ortholog pair	0.83
ycjT	Ortholog pair	0.92
ycjU	Ortholog pair	0.88
ompG	Ortholog pair	13.01	Y
ycjW	Ortholog pair	18.36	Y
ycjX	Ortholog pair	1.05
ycjF	Ortholog pair	0.83
tyrR	Ortholog pair	0.9
tpx	Ortholog pair	1.22
ycjG	Ortholog pair	0.96
mpaA	Ortholog pair	0.86
ymjC	Undetermined	2.52
ymjD	Undetermined	3.06
ycjY	Ortholog pair	1.65
pgrR	Ortholog pair	2.99
mppA	Ortholog pair	5.96	Y
ynaI	Ortholog pair	16.37	Y
insH4	K12 Specific	1.38
ynaJ	Ortholog pair	1.73
uspE	Ortholog pair	1.02
fnr	Ortholog pair	1.26
ogt	Ortholog pair	1.02
abgT	K12 Specific	0.96
abgB	K12 Specific	0.94
abgA	Ortholog pair	1.01
abgR	K12 Specific	1.8
smrA	Ortholog pair	1.49
dgcM	Ortholog pair	1.49
ynaN	Undetermined	2.41
zntB	Ortholog pair	1.49
ynaL	Undetermined	1.8
dbpA	Ortholog pair	0.83
ttcA	Ortholog pair	0.85
intR	Undetermined	16.63	Y
xisR	K12 Specific	13.52	Y
rcbA	K12 Specific	38.58	Y
ralR	K12 Specific	40.79	Y
recT	K12 Specific	6.4	Y
recE	Ortholog pair	1.9
racC	K12 Specific	25.63	Y
ydaE	K12 Specific	32.48	Y
kilR	K12 Specific	29.6	Y
sieB	K12 Specific	21.36	Y
ydaF	K12 Specific	7.81	Y
ydaG	K12 Specific	2.07
racR	K12 Specific	1.96
ydaS	K12 Specific	1.02
ydaT	Ortholog pair	1.54
ydaU	K12 Specific	1.08
ydaV	K12 Specific	1.1
ydaW	Undetermined	1.45
rzoR	K12 Specific	4.58
trkG	K12 Specific	37.59	Y
ynaK	K12 Specific	6.97	Y
ydaY	Undetermined	3
ynaA	Undetermined	7.86	Y
lomR	Undetermined	0.87
insH5	K12 Specific	0.65
stfR	Undetermined	1.2
tfaR	K12 Specific	7.07	Y
pinR	Ortholog pair	12.28	Y
ynaE	K12 Specific	38.74	Y
ynaM	Undetermined	30.63	Y
uspF	Ortholog pair	4.02
ompN	Ortholog pair	13.96	Y
ydbK	Ortholog pair	1.7
ydbJ	Ortholog pair	0.86
hslJ	Ortholog pair	1.27
ldhA	Ortholog pair	0.87
ydbH	Ortholog pair	1.5
ynbE	Ortholog pair	2.16
ydbL	Ortholog pair	6.35	Y
feaR	K12 Specific	2.17
feaB	K12 Specific	0.94
tynA	K12 Specific	1.05
paaZ	K12 Specific	0.97
paaA	K12 Specific	1.1
paaB	K12 Specific	0.52
paaC	K12 Specific	0.85
paaD	K12 Specific	0.65
paaE	K12 Specific	1.15
paaF	K12 Specific	0.93
paaG	K12 Specific	1.13
paaH	K12 Specific	0.72
paaI	K12 Specific	0.82
paaJ	K12 Specific	0.9
paaK	K12 Specific	0.93
paaX	K12 Specific	1.48
paaY	K12 Specific	8.56	Y
ynbG	K12 Specific	81.76	Y
ydbA	Undetermined	4.02
insD2	Undetermined	1.4
insC2	Undetermined	1.56
insI2	Undetermined	2.32
pdxI	Ortholog pair	3.18
ydbD	Undetermined	16.36	Y
ynbA	Ortholog pair	14.37	Y
ynbB	Ortholog pair	30	Y
ynbC	Ortholog pair	2.67
ynbD	Ortholog pair	1.16
azoR	Ortholog pair	0.83
hrpA	Ortholog pair	1.01
ydcF	Ortholog pair	1.14
aldA	Ortholog pair	1.22
cybB	Ortholog pair	2.72
ydcA	Ortholog pair	2.01
yncP	Undetermined	0.87
hokB	K12 Specific	0.58
mokB	K12 Specific	0.68
trg	K12 Specific	1.19
ydcI	Ortholog pair	1.15
ydcJ	Ortholog pair	1.3
opgD	Ortholog pair	1.18
ydcH	Ortholog pair	1.79
rimL	Ortholog pair	1.17
ydcK	Ortholog pair	1.44
tehA	Ortholog pair	1.55
tehB	Ortholog pair	3.36
ydcL	Ortholog pair	2.97
insQ	Ortholog pair	0.85
ydcO	Ortholog pair	1.3
sutR	Ortholog pair	0.66
rlhA	Ortholog pair	0.85
yncJ	Ortholog pair	1.19
hicA	K12 Specific	0.93
hicB	Undetermined	1.49
ydcR	Ortholog pair	1.71
ydcS	Ortholog pair	1.32
ydcT	Ortholog pair	0.89
ydcU	Ortholog pair	1.59
ydcV	Ortholog pair	0.86
patD	Ortholog pair	0.82
yncL	Ortholog pair	1.52
ortT	Ortholog pair	1.18
ydcY	Ortholog pair	1.03
ydcZ	Ortholog pair	0.91
mnaT	Ortholog pair	0.88
curA	K12 Specific	2.22
mcbR	Undetermined	16.37	Y
yncD	K12 Specific	3.26
yncE	Ortholog pair	0.95
ansP	Ortholog pair	0.86
yncG	Ortholog pair	12.52	Y
yncH	K12 Specific	85.5	Y
ydcD	K12 Specific	78.47	Y
yncO	Undetermined	57.24	Y
ydcC	Undetermined	26.73	Y
pptA	K12 Specific	4.92
yddH	Ortholog pair	1.86
nhoA	Ortholog pair	0.93
yddE	Ortholog pair	0.84
narV	Ortholog pair	0.93
narW	Ortholog pair	0.94
narY	Ortholog pair	0.97
narZ	Ortholog pair	0.88
narU	Ortholog pair	11.13	Y
yddK	Undetermined	62.61	Y
yddL	Undetermined	51.37	Y
yddG	Ortholog pair	18.89	Y
fdnG	Ortholog pair	0.92
fdnH	Ortholog pair	0.99
fdnI	Ortholog pair	0.75
yddM	Ortholog pair	0.9
adhP	Ortholog pair	0.86
maeA	Ortholog pair	1.71
sra	Ortholog pair	11.02	Y
bdm	Ortholog pair	9.46	Y
osmC	Ortholog pair	3.56
ddpF	K12 Specific	0.79
ddpD	K12 Specific	1.03
ddpC	Ortholog pair	1.48
ddpB	K12 Specific	0.97
ddpA	K12 Specific	1.22
ddpX	K12 Specific	0.72
dosP	Ortholog pair	1.29
dosC	Undetermined	10.68	Y
yddY	Undetermined	18.38	Y
digH	Ortholog pair	2.21
gadC	Ortholog pair	2.01
gadB	Ortholog pair	5.62	Y
pqqL	Ortholog pair	5.69	Y
yddB	Ortholog pair	3.89
yddA	Ortholog pair	14.47	Y
yneP	Undetermined	26.68	Y
ydeM	Ortholog pair	23.77	Y
ydeN	Ortholog pair	13.2	Y
ydeO	Ortholog pair	23.09	Y
safA	Ortholog pair	54.93	Y
ydeP	Ortholog pair	4.15
ydeQ	Ortholog pair	24.48	Y
ydeR	Ortholog pair	13.1	Y
ydeS	Ortholog pair	15	Y
ydeT	Undetermined	23.41	Y
hipA	Undetermined	1.4
hipB	Ortholog pair	1.35
lsrK	K12 Specific	2.08
lsrR	Ortholog pair	1.23
lsrA	K12 Specific	1.02
lsrC	K12 Specific	1.08
lsrD	K12 Specific	1.16
lsrB	K12 Specific	1.65
lsrF	K12 Specific	2.94
lsrG	K12 Specific	1.03
tam	Ortholog pair	0.74
yneE	Ortholog pair	0.94
uxaB	K12 Specific	0.86
dgcF	Ortholog pair	0.87
yneG	Ortholog pair	1.13
glsB	Ortholog pair	1.05
sad	Ortholog pair	1.2
yneJ	Ortholog pair	2.4
yneK	K12 Specific	29.53	Y
ydeA	Ortholog pair	1.27
marC	Ortholog pair	1.49
marR	Ortholog pair	1.52
marA	Ortholog pair	2.04
marB	Ortholog pair	1.55
eamA	Ortholog pair	1.17
ydeE	Ortholog pair	3.69
mgtS	Ortholog pair	17.9	Y
mgtT	Undetermined	13.29	Y
dgcZ	Ortholog pair	10.49	Y
ydeI	K12 Specific	19.14	Y
ydeJ	K12 Specific	9.15	Y
dcp	Ortholog pair	2.6
ydfG	Ortholog pair	1.05
ydfH	Ortholog pair	1.32
ydfZ	Ortholog pair	1.3
ydfI	Ortholog pair	4.34
ydfJ	Undetermined	13.57	Y
ynfT	Undetermined	43.06	Y
ydfK	K12 Specific	34.75	Y
pinQ	K12 Specific	11.53	Y
tfaQ	Undetermined	6.36	Y
stfQ	K12 Specific	2.14
nohA	Undetermined	1.15
ynfO	Ortholog pair	14.25	Y
ydfO	Ortholog pair	46.78	Y
gnsB	Undetermined	44.54	Y
ynfN	K12 Specific	11.39	Y
ynfR	Undetermined	24.15	Y
ynfQ	Undetermined	24.33	Y
cspI	Ortholog pair	41.74	Y
rzpQ	Ortholog pair	10.43	Y
rzoQ	K12 Specific	10.44	Y
rrrQ	Ortholog pair	3.03
ydfR	Undetermined	1.75
essQ	Ortholog pair	5.82	Y
ynfU	Undetermined	44.22	Y
cspB	Ortholog pair	19.44	Y
cspF	Ortholog pair	11.98	Y
ynfS	Undetermined	17.42	Y
ydfT	Ortholog pair	2.36
ydfU	Ortholog pair	1.26
rem	K12 Specific	2.84
hokD	Ortholog pair	0.84
relE	K12 Specific	0.97
relB	K12 Specific	1.31
ydfV	K12 Specific	2.06
flxA	K12 Specific	13.95	Y
ydfW	Undetermined	1.75
ydfX	Undetermined	1.64
dicC	Ortholog pair	1.1
dicA	K12 Specific	1.22
ydfA	Ortholog pair	1.15
ydfB	Undetermined	1.29
ydfC	Ortholog pair	1.34
dicB	Ortholog pair	22.73	Y
ydfD	Ortholog pair	20.33	Y
ynfP	Undetermined	12.84	Y
rspB	Ortholog pair	8.56	Y
rspA	Ortholog pair	1.56
ynfA	Ortholog pair	1.65
ynfB	Ortholog pair	1.32
speG	Ortholog pair	2.54
ynfC	Ortholog pair	3.44
ynfD	Ortholog pair	1.29
ynfE	Ortholog pair	1.27
ynfF	Ortholog pair	0.93
ynfG	Ortholog pair	0.84
ynfH	Ortholog pair	1.07
dmsD	Ortholog pair	1.15
clcB	Ortholog pair	0.91
ynfK	Ortholog pair	0.97
mlc	Ortholog pair	0.96
ynfL	Ortholog pair	1.39
ynfM	Ortholog pair	1.44
asr	K12 Specific	2.72
ydgU	Ortholog pair	3.04
ydgD	Ortholog pair	1.59
mdtI	Ortholog pair	2.74
mdtJ	Ortholog pair	21.93	Y
ydgV	Undetermined	15.48	Y
tqsA	Ortholog pair	3.46
pntB	Ortholog pair	1.09
pntA	Ortholog pair	1.06
ydgH	Ortholog pair	1.25
ydgI	Ortholog pair	0.84
folM	Ortholog pair	1.39
ydgC	Ortholog pair	1.67
rstA	Ortholog pair	1.45
rstB	Ortholog pair	1.12
tus	Ortholog pair	0.78
fumC	Ortholog pair	0.77
fumA	Ortholog pair	1.04
manA	Ortholog pair	1
ydgA	Ortholog pair	1.06
uidC	Ortholog pair	9.78	Y
uidB	Ortholog pair	7.54	Y
uidA	Ortholog pair	1.01
uidR	Ortholog pair	0.9
hdhA	Ortholog pair	7.34	Y
malI	Ortholog pair	1.01
malX	Ortholog pair	0.94
malY	Ortholog pair	1.41
add	Ortholog pair	1.06
ydgJ	Ortholog pair	1.07
blr	K12 Specific	9.15	Y
cnu	Ortholog pair	9.25	Y
ydgK	Ortholog pair	2.74
rsxA	Ortholog pair	1.06
rsxB	Ortholog pair	0.59
rsxC	Ortholog pair	1.02
rsxD	Ortholog pair	0.53
rsxG	Ortholog pair	0.91
rsxE	Ortholog pair	0.71
nth	Ortholog pair	1.02
dtpA	Ortholog pair	0.97
gstA	Ortholog pair	1.05
pdxY	Ortholog pair	1.08
tyrS	Ortholog pair	0.77
pdxH	Ortholog pair	0.66
mliC	Ortholog pair	1.38
anmK	Ortholog pair	1.17
slyB	Ortholog pair	1.23
slyA	Ortholog pair	1.91
ydhI	Ortholog pair	3.11
ydhJ	Ortholog pair	1.55
ydhK	Ortholog pair	0.79
sodC	Ortholog pair	1.2
ydhF	Ortholog pair	1.03
ydhL	Ortholog pair	1.6
nemR	Ortholog pair	0.9
nemA	Ortholog pair	0.85
gloA	Ortholog pair	1.34
rnt	Ortholog pair	0.96
lhr	Ortholog pair	0.97
grxD	Ortholog pair	1
mepH	Ortholog pair	1.73
sodB	Ortholog pair	1.01
ydhP	Ortholog pair	0.95
cydH	Ortholog pair	1.48
purR	Ortholog pair	0.94
ydhB	Ortholog pair	0.89
ydhC	Ortholog pair	1.32
cfa	Ortholog pair	1.58
ribC	Ortholog pair	2.42
mdtK	Ortholog pair	1
ydhQ	Ortholog pair	0.88
ydhR	Ortholog pair	1.12
ydhS	Ortholog pair	1.48
ydhT	Ortholog pair	0.77
ydhU	Ortholog pair	0.95
ydhX	Ortholog pair	1.05
ydhW	Ortholog pair	0.99
ydhV	Ortholog pair	4.65
ydhY	Ortholog pair	11.76	Y
fumD	Ortholog pair	21.61	Y
pykF	Ortholog pair	1.15
lpp	Ortholog pair	2
ldtE	Ortholog pair	1.46
sufE	Ortholog pair	2.06
sufS	Ortholog pair	0.89
sufD	Ortholog pair	0.8
sufC	Ortholog pair	0.85
sufB	Ortholog pair	1.23
sufA	Ortholog pair	1.34
ydiH	Ortholog pair	1.05
menI	Ortholog pair	1.35
ydiJ	Ortholog pair	1.06
ydiK	Ortholog pair	1.44
ydiL	Ortholog pair	14.42	Y
ydiM	Ortholog pair	15.73	Y
ydiN	Ortholog pair	19.05	Y
ydiB	Ortholog pair	6.47	Y
aroD	Ortholog pair	7.01	Y
ydiF	Ortholog pair	17.08	Y
ydiO	Ortholog pair	2.96
ydiP	Ortholog pair	17.73	Y
ydiQ	Ortholog pair	1.53
ydiR	Ortholog pair	1.12
ydiS	Ortholog pair	0.93
ydiT	Ortholog pair	1.44
fadK	Ortholog pair	5.68	Y
ppsA	Ortholog pair	2.29
ppsR	Ortholog pair	5.64	Y
aroH	Ortholog pair	1.26
ydiE	Ortholog pair	2
ydiU	Ortholog pair	0.98
rflP	Ortholog pair	13.5	Y
nlpC	Ortholog pair	3.28
btuD	Ortholog pair	1.05
btuE	Ortholog pair	1.15
btuC	Ortholog pair	0.94
ihfA	Ortholog pair	0.83
pheT	K12 Specific	0.7
pheS	Ortholog pair	0.43
pheM	Ortholog pair	0.58
rplT	Ortholog pair	0.84
rpmI	Ortholog pair	0.78
infC	Ortholog pair	0.55
thrS	Ortholog pair	1
yniD	Ortholog pair	6.01	Y
ydiY	Ortholog pair	3.91
pfkB	Ortholog pair	2.07
ydiZ	Ortholog pair	1.34
yniA	Ortholog pair	1.3
yniB	Ortholog pair	3.68
hxpB	Ortholog pair	1.08
ydjM	Ortholog pair	1.51
tcyP	Ortholog pair	1.12
ydjO	K12 Specific	44.58	Y
cedA	Ortholog pair	8.42	Y
katE	Ortholog pair	1.06
chbG	Ortholog pair	0.82
chbF	Ortholog pair	8.99	Y
chbR	Ortholog pair	19.84	Y
chbA	Ortholog pair	2.97
chbC	Ortholog pair	11.09	Y
chbB	Ortholog pair	12.53	Y
osmE	Ortholog pair	1.98
nadE	Ortholog pair	1.24
cho	Ortholog pair	1.4
ves	Ortholog pair	1.42
spy	Ortholog pair	3.79
astE	Ortholog pair	3.27
astB	Ortholog pair	1.02
astD	Ortholog pair	1
astA	Ortholog pair	0.76
astC	Ortholog pair	1.02
xthA	Ortholog pair	1.13
ydjX	Ortholog pair	2.33
ydjY	Ortholog pair	1.34
ydjZ	Ortholog pair	1.02
ynjA	Ortholog pair	0.74
ynjB	Ortholog pair	0.93
ynjC	Ortholog pair	1.07
ynjD	Ortholog pair	0.75
ynjE	Ortholog pair	0.84
ynjF	Ortholog pair	0.71
nudG	Ortholog pair	1.05
ynjH	Ortholog pair	1.27
gdhA	Ortholog pair	1.22
ynjI	K12 Specific	14.76	Y
topB	Ortholog pair	1.78
selD	Ortholog pair	1.15
ydjA	Ortholog pair	0.87
sppA	Ortholog pair	1.14
ansA	Ortholog pair	1.12
pncA	Ortholog pair	1.37
ydjE	Ortholog pair	21.01	Y
ydjF	Ortholog pair	10.14	Y
ydjG	Ortholog pair	2.11
ydjH	Ortholog pair	15.59	Y
ydjI	Ortholog pair	17.94	Y
ydjJ	Ortholog pair	14.58	Y
ydjK	Ortholog pair	9.38	Y
ydjL	Ortholog pair	1.09
yeaC	Ortholog pair	1.11
msrB	Ortholog pair	0.99
gapA	Ortholog pair	0.67
yeaD	Ortholog pair	0.81
yeaE	Ortholog pair	1.1
mipA	Ortholog pair	1.18
yeaG	Ortholog pair	0.93
yeaH	Ortholog pair	4.01
cdgI	Ortholog pair	40.76	Y
dgcJ	Ortholog pair	8.22	Y
yeaK	Ortholog pair	1.97
yoaI	Ortholog pair	1.8
yeaL	Ortholog pair	1.36
nimR	Ortholog pair	1.41
nimT	Ortholog pair	0.96
yeaO	Ortholog pair	1.09
yoaF	Ortholog pair	2.16
dgcP	Ortholog pair	3.17
yoaK	Ortholog pair	5.32
yoaJ	Ortholog pair	4.12
yeaQ	Ortholog pair	2.46
yoaG	Ortholog pair	2.06
yeaR	Ortholog pair	3.68
leuE	Ortholog pair	11.45	Y
dmlR	K12 Specific	3.34
dmlA	K12 Specific	2.34
yeaV	K12 Specific	3.36
yeaW	K12 Specific	1.06
yeaX	K12 Specific	1.06
rnd	Ortholog pair	0.98
fadD	Ortholog pair	0.97
yeaY	Ortholog pair	1.04
tsaB	Ortholog pair	0.86
yoaA	Ortholog pair	0.85
yoaB	Ortholog pair	7.68	Y
yoaC	Ortholog pair	16.38	Y
yoaH	Ortholog pair	2.72
pabB	Ortholog pair	1.23
nudL	Ortholog pair	1.21
sdaA	Ortholog pair	1
pdeD	Ortholog pair	1.05
yoaE	Ortholog pair	0.94
yoaL	Undetermined	1.64
manX	Ortholog pair	1.22
manY	Ortholog pair	0.75
manZ	Ortholog pair	1.04
yobD	Ortholog pair	17.34	Y
mntP	Ortholog pair	1.32
rlmA	Ortholog pair	0.92
cspC	Ortholog pair	3.17
yobF	Ortholog pair	11.44	Y
yebO	Ortholog pair	5.65	Y
mgrB	Ortholog pair	1.33
yobH	Ortholog pair	3.53
kdgR	Ortholog pair	1.87
yebQ	Ortholog pair	1.18
htpX	Ortholog pair	0.65
prc	Ortholog pair	0.79
proQ	Ortholog pair	0.85
msrC	Ortholog pair	1.06
letA	Ortholog pair	0.87
letB	Ortholog pair	0.75
rsmF	Ortholog pair	1
yebV	Ortholog pair	1.16
yebW	Ortholog pair	0.96
pphA	Ortholog pair	1.02
yebY	Ortholog pair	1.12
yebZ	Ortholog pair	1
yobA	Ortholog pair	1.17
holE	Ortholog pair	1.14
yobB	Ortholog pair	1.13
exoX	Ortholog pair	1.29
ptrB	Ortholog pair	1.06
yebE	Ortholog pair	1.01
yebF	Ortholog pair	0.98
yebG	Ortholog pair	0.94
purT	Ortholog pair	0.89
eda	Ortholog pair	0.99
edd	Ortholog pair	0.58
zwf	Ortholog pair	0.79
yebK	Ortholog pair	0.85
pykA	Ortholog pair	0.9
lpxM	Ortholog pair	1.39
mepM	Ortholog pair	0.73
znuA	Ortholog pair	1.06
znuC	Ortholog pair	1.47
znuB	Ortholog pair	1.3
ruvB	Ortholog pair	0.78
ruvA	Ortholog pair	2.3
yobI	K12 Specific	42.44	Y
yebB	Ortholog pair	21.39	Y
ruvC	Ortholog pair	1.43
yebC	Ortholog pair	0.73
nudB	Ortholog pair	0.88
aspS	Ortholog pair	0.58
yecD	Ortholog pair	0.94
yecE	Ortholog pair	1.15
yecN	Ortholog pair	1.37
cmoA	Ortholog pair	1.12
cmoB	Ortholog pair	1.02
torZ	Ortholog pair	1
torY	Ortholog pair	14.07	Y
cutC	Ortholog pair	2.14
yecM	Ortholog pair	1.26
argS	Ortholog pair	0.98
yecV	Undetermined	9.33	Y
yecT	K12 Specific	16.67	Y
flhE	Ortholog pair	4.59
flhA	Ortholog pair	0.84
flhB	Ortholog pair	0.97
cheZ	Ortholog pair	0.81
cheY	Ortholog pair	1.16
cheB	Ortholog pair	0.73
cheR	Ortholog pair	0.66
tap	K12 Specific	0.82
tar	Ortholog pair	1.51
cheW	Ortholog pair	1
cheA	Ortholog pair	1.24
motB	Ortholog pair	0.94
motA	Ortholog pair	0.91
flhC	Ortholog pair	0.77
flhD	Ortholog pair	3.74
insB5	Undetermined	0.91
insA5	Undetermined	1.06
uspC	Ortholog pair	3.69
otsA	Ortholog pair	2.41
otsB	Ortholog pair	1.09
araH	Ortholog pair	1.15
araG	Ortholog pair	1.25
araF	Ortholog pair	1.71
ftnB	Ortholog pair	3.72
yecJ	Ortholog pair	2.03
azuC	Ortholog pair	3.01
yecR	Ortholog pair	10.6	Y
ftnA	Ortholog pair	13.88	Y
yecH	Ortholog pair	2.52
tyrP	Ortholog pair	1.64
yecA	Ortholog pair	1.08
pgsA	Ortholog pair	0.98
uvrC	Ortholog pair	0.88
uvrY	Ortholog pair	2
yecU	Undetermined	20.24	Y
yecF	Ortholog pair	10.03	Y
sdiA	Ortholog pair	9.03	Y
tcyN	Ortholog pair	1.54
tcyL	Ortholog pair	0.76
dcyD	Ortholog pair	0.84
tcyJ	Ortholog pair	1.8
fliZ	Ortholog pair	2.28
fliA	Ortholog pair	0.88
fliC	Ortholog pair	1.46
fliD	Ortholog pair	0.95
fliS	Ortholog pair	1.07
fliT	Ortholog pair	0.95
amyA	Ortholog pair	1.1
yedD	Ortholog pair	0.98
yedE	Ortholog pair	1.07
yedF	Ortholog pair	1.34
yedK	Ortholog pair	1.7
yedL	K12 Specific	10.02	Y
fliE	Ortholog pair	2.35
fliF	Ortholog pair	0.99
fliG	Ortholog pair	0.77
fliH	Ortholog pair	0.69
fliI	Ortholog pair	0.63
fliJ	Ortholog pair	0.77
fliK	Ortholog pair	1
fliL	Ortholog pair	1.03
fliM	Ortholog pair	0.79
fliN	Ortholog pair	0.75
fliO	Ortholog pair	0.81
fliP	Ortholog pair	0.65
fliQ	Ortholog pair	1.75
fliR	Ortholog pair	16.02	Y
rcsA	Ortholog pair	22.76	Y
dsrB	Ortholog pair	3.73
yodD	Ortholog pair	0.65
yedP	Ortholog pair	1.17
dgcQ	Ortholog pair	1
yodC	Ortholog pair	0.89
yedI	Ortholog pair	1.01
yedA	Ortholog pair	1.11
vsr	Ortholog pair	0.92
dcm	Ortholog pair	1.14
yedJ	Ortholog pair	0.86
yedR	Ortholog pair	5.46	Y
hchA	Ortholog pair	8.56	Y
hprS	Ortholog pair	22.79	Y
hprR	Ortholog pair	9.85	Y
hiuH	Ortholog pair	20.21	Y
msrP	Ortholog pair	2.44
msrQ	Ortholog pair	2.62
zinT	Ortholog pair	21.89	Y
yodB	K12 Specific	12.62	Y
mtfA	Ortholog pair	1.34
yeeJ	Undetermined	1.36
shiA	Ortholog pair	1.67
amn	Ortholog pair	3.82
yeeN	Ortholog pair	20.21	Y
yeeO	Ortholog pair	3.26
cbl	Ortholog pair	1.78
nac	Ortholog pair	1.61
ldtA	Ortholog pair	1.24
cobT	Ortholog pair	1.05
cobS	Ortholog pair	1.11
cobU	Ortholog pair	1.42
insH6	K12 Specific	1.12
yoeA	Undetermined	2.59
insD3	Undetermined	1.16
insC3	Undetermined	2.11
flu	Undetermined	0.78
yeeR	Undetermined	1.03
yeeS	Undetermined	1.01
yeeT	Ortholog pair	1.62
cbeA	Ortholog pair	0.61
cbtA	Ortholog pair	1.21
yeeW	Ortholog pair	1.41
yoeF	Undetermined	1.09
yeeX	Ortholog pair	1.01
yeeA	Ortholog pair	1.33
sbmC	Ortholog pair	1.37
dacD	Ortholog pair	1.24
sbcB	Ortholog pair	1.41
yeeD	K12 Specific	0.78
yeeE	K12 Specific	1.84
plaP	Ortholog pair	0.87
yoeI	Ortholog pair	0.86
yeeY	Ortholog pair	1.03
yeeZ	Ortholog pair	1.33
yoeB	Ortholog pair	1.79
yefM	Ortholog pair	1.62
hisL	Undetermined	1.49
hisG	Ortholog pair	0.76
hisD	Ortholog pair	0.64
[truncated: 2,303 more rows]

## Sheet: 1D RNAP H-NS class summary
Class No.	Class	Number of genes	Percentage of genes
I	H-NS is not bound, RNAP is background	400	8.3
II	H-NS bound, RNAP is background	41	0.9
III	H-NS is bound, RNAP is low	635	13.2
IV	H-NS is bound, RNAP is high	119	2.5
V	H-NS is not bound, RNAP is low	2678	55.6
VI	H-NS not bound, RNAP is high	945	19.6
	TOTAL	4818

## Sheet: 1E H-NS StpA on genes
			H-NS IP/Input					H-NS titration analysis					StpA IP/Input					StpA titration analysis
H-NS bound gene	Gene length	WT RfaH regulated	WT Occupancy scale	ΔrfaH HNS Occupancy	ΔstpA HNS Occupancy	Δhns HNS Occupancy	ΔhnsΔstpA HNS Occupancy	Bound in WT	Bound in ΔrfaH	Bound in ΔstpA	Bound in Δhns	Bound in ΔhnsΔstpA	StpA WT Occupancy scale	ΔrfaH StpA Occupancy	ΔstpA StpA Occupancy	Δhns StpA Occupancy	ΔhnsΔstpA StpA Occupancy	Bound in WT	Bound in ΔrfaH	Bound in ΔstpA	Bound in Δhns	Bound in ΔhnsΔstpA
c0021	762		0.437092	0.403752	0.279087	0.0843745	0.0264037	Y	Y	Y	Y		0.391553	0.413369	0.274639	0.0870257	0.0361367	Y	Y	Y	Y
c0022	1494		0.180405	0.185162	0.117498	0.0226175	0.0134878	Y	Y	Y			0.155716	0.174761	0.104353	0.0240108	0.0204087	Y	Y	Y
c0023	1260		0.183967	0.17516	0.111756	0.0199876	0.0166057	Y	Y	Y			0.155948	0.173858	0.10331	0.0207863	0.0278986	Y	Y	Y
araC	846		0.0893561	0.0745302	0.0771324	0.0320217	0.0266292	Y					0.0738849	0.066679	0.0550382	0.042131	0.0424957	Y	Y	Y
c0078	234		0.663853	0.644671	0.666047	0.566869	0.22757	Y	Y	Y	Y	Y	0.65241	0.637899	0.678996	0.556923	0.425836	Y	Y	Y	Y	Y
c0079	573		0.883961	0.894854	0.925697	0.613829	0.194507	Y	Y	Y	Y	Y	0.864363	0.845563	0.818056	0.712123	0.393623	Y	Y	Y	Y	Y
c0080	423		0.720562	0.685657	0.689164	0.38832	0.190578	Y	Y	Y	Y	Y	0.701695	0.672344	0.665117	0.446341	0.354602	Y	Y	Y	Y	Y
leuL	87		0.123889	0.121299	0.104385	0.0329838	0.0348042	Y	Y	Y			0.101487	0.101012	0.0850787	0.0456852	0.129854	Y	Y	Y		Y
leuO	945		0.18677	0.175329	0.143862	0.0532455	0.0203282	Y	Y	Y			0.153998	0.16113	0.116669	0.0567495	0.0454354	Y	Y	Y	Y
C_RS29850	39		0.34108	0.306166	0.283564	0.088447	0.0238344	Y	Y	Y	Y		0.293333	0.311335	0.221848	0.083526	0.0463771	Y	Y	Y	Y
hcp	1782		0.244106	0.230564	0.21686	0.134658	0.0321396	Y	Y	Y	Y		0.226017	0.231889	0.18833	0.138213	0.0698724	Y	Y	Y	Y	Y
c0133	291		0.618996	0.596147	0.564573	0.341656	0.0365782	Y	Y	Y	Y		0.597954	0.584399	0.561788	0.361243	0.0843463	Y	Y	Y	Y	Y
C_RS00640	294		0.477008	0.43238	0.41018	0.26515	0.0303935	Y	Y	Y	Y		0.443654	0.437119	0.410251	0.258715	0.0589411	Y	Y	Y	Y	Y
C_RS00645	240		0.434936	0.376035	0.298474	0.146549	0.0233996	Y	Y	Y	Y		0.402644	0.360393	0.276601	0.153385	0.0586683	Y	Y	Y	Y	Y
c0137	291		0.220025	0.214569	0.15979	0.0676268	0.0179496	Y	Y	Y			0.197613	0.207231	0.136612	0.0748357	0.0535723	Y	Y	Y	Y
c0166	1266		0.168924	0.161949	0.0912557	0.00595274	0.0147155	Y	Y	Y			0.139242	0.159583	0.0721184	0.0101571	0.0738903	Y	Y	Y		Y
c0167	597		0.393815	0.391195	0.265185	0.0447267	0.023402	Y	Y	Y			0.352752	0.400073	0.273761	0.043502	0.0424077	Y	Y	Y
yadL	609		0.276512	0.280277	0.198603	0.0407698	0.0214838	Y	Y	Y			0.242692	0.273965	0.170376	0.0442047	0.0373073	Y	Y	Y
c0169	567		0.412595	0.433489	0.249108	0.0730562	0.0203468	Y	Y	Y			0.374963	0.450783	0.25941	0.0693385	0.0366472	Y	Y	Y	Y
c0171	741		0.108677	0.101722	0.111665	0.0789007	0.0471318	Y	Y	Y			0.0886139	0.0925821	0.0873562	0.0810274	0.0839503	Y	Y	Y	Y	Y
c0172	591		0.335577	0.319037	0.306188	0.20313	0.0965328	Y	Y	Y	Y	Y	0.303432	0.305909	0.284806	0.206108	0.183459	Y	Y	Y	Y	Y
folK	480		0.21625	0.19954	0.228489	0.134657	0.0977535	Y	Y	Y	Y	Y	0.208012	0.189145	0.170415	0.191572	0.195767	Y	Y	Y	Y	Y
c0279	234		0.0902113	0.0805697	0.0689088	0.00369391	0.0145085	Y					0.06377	0.074787	0.046343	0.00506043	0.0172137	Y	Y
c0280	453		0.150156	0.15562	0.10626	0.00506373	0.015606	Y	Y	Y			0.117674	0.149988	0.0763444	0.00716779	0.0238764	Y	Y	Y
c0282	630		0.221708	0.20631	0.154288	0.0203743	0.0179659	Y	Y	Y			0.183073	0.204901	0.133204	0.0212884	0.0406606	Y	Y	Y
c0283	507		0.382429	0.338301	0.294268	0.0523137	0.0278568	Y	Y	Y			0.331962	0.33518	0.281459	0.0533866	0.0519792	Y	Y	Y
c0292	642		0.495456	0.455835	0.417147	0.170274	0.0374641	Y	Y	Y	Y		0.442455	0.451547	0.406974	0.193429	0.181936	Y	Y	Y	Y	Y
c0293	810		0.335086	0.311663	0.241993	0.0641968	0.0207909	Y	Y	Y			0.286545	0.315025	0.247507	0.0634775	0.0632186	Y	Y	Y	Y	Y
c0307	792		0.363669	0.329968	0.247102	0.0545223	0.0187355	Y	Y	Y			0.319453	0.326292	0.257714	0.0528833	0.0556626	Y	Y	Y		Y
c0308	150		0.0887288	0.0898625	0.0742719	0.0146178	0.0138156	Y	Y				0.0619799	0.0754299	0.0524045	0.0173895	0.035481	Y	Y
c0317	198		0.152269	0.132762	0.136135	0.06356	0.0433814	Y	Y	Y			0.118494	0.111428	0.0962476	0.0814675	0.0673728	Y	Y	Y	Y	Y
c0318	639		0.712299	0.652158	0.57454	0.487131	0.0836891	Y	Y	Y	Y	Y	0.642047	0.673207	0.639322	0.471883	0.168474	Y	Y	Y	Y	Y
c0319	1173		0.613144	0.539519	0.507604	0.378565	0.0771835	Y	Y	Y	Y		0.569323	0.55627	0.559791	0.370215	0.138739	Y	Y	Y	Y	Y
c0321	801		0.712513	0.625428	0.585452	0.621697	0.125136	Y	Y	Y	Y	Y	0.683108	0.661169	0.655466	0.552848	0.241288	Y	Y	Y	Y	Y
C_RS01480	324		0.715076	0.726624	0.654437	0.575133	0.148043	Y	Y	Y	Y	Y	0.697145	0.753845	0.727862	0.586486	0.285955	Y	Y	Y	Y	Y
c0322	1515		0.668849	0.634367	0.592346	0.472146	0.076944	Y	Y	Y	Y		0.625788	0.654342	0.68504	0.433746	0.181782	Y	Y	Y	Y	Y
c0323	2235		0.845618	0.762399	0.772063	0.742094	0.175469	Y	Y	Y	Y	Y	0.833587	0.8024	0.881735	0.697927	0.366365	Y	Y	Y	Y	Y
c0325	966		1.01426	0.921518	0.959329	0.810779	0.284162	Y	Y	Y	Y	Y	1.01781	0.935331	1.01285	0.850535	0.538419	Y	Y	Y	Y	Y
c0326	429		1.01657	0.986652	1.04804	1.06737	0.346491	Y	Y	Y	Y	Y	1.01352	0.992766	1.06929	1.07303	0.639437	Y	Y	Y	Y	Y
c0327	459		0.784987	0.732372	0.707334	0.670366	0.161479	Y	Y	Y	Y	Y	0.739241	0.733232	0.786155	0.63988	0.294061	Y	Y	Y	Y	Y
rbsK	921		0.373662	0.337868	0.302116	0.0968889	0.0250458	Y	Y	Y	Y		0.33308	0.326207	0.297972	0.0973616	0.0732654	Y	Y	Y	Y	Y
fucP	1317		0.163426	0.145412	0.131173	0.0364636	0.0174498	Y	Y	Y			0.13766	0.141131	0.117949	0.0370631	0.0461307	Y	Y	Y
C_RS01585	459		0.772164	0.788075	0.783711	0.383928	0.126017	Y	Y	Y	Y	Y	0.796709	0.741056	0.713908	0.521251	0.28695	Y	Y	Y	Y	Y
C_RS01590	379		0.149886	0.152629	0.143188	0.0665317	0.0373315	Y	Y	Y			0.125023	0.124499	0.108094	0.0861323	0.0732214	Y	Y	Y	Y	Y
C_RS01595	216		0.373135	0.323792	0.313254	0.186354	0.0392869	Y	Y	Y	Y		0.342802	0.337599	0.313875	0.175343	0.100369	Y	Y	Y	Y	Y
c0348	243		0.273898	0.26847	0.209645	0.0749658	0.0194191	Y	Y	Y			0.23861	0.241977	0.217346	0.0816335	0.0538363	Y	Y	Y	Y
C_RS26205	273		0.743667	0.677645	0.744887	0.599967	0.0760977	Y	Y	Y	Y		0.75943	0.688724	0.711976	0.615882	0.183252	Y	Y	Y	Y	Y
C_RS26215	303		0.97021	0.945363	0.890582	1.01776	0.0965654	Y	Y	Y	Y	Y	0.968606	0.961158	0.752103	1.02041	0.366246	Y	Y	Y	Y	Y
c0360	1248		0.20116	0.180551	0.173443	0.115458	0.0202422	Y	Y	Y	Y		0.176719	0.173305	0.144137	0.117673	0.137256	Y	Y	Y	Y	Y
c0362	1248		0.162241	0.148371	0.147103	0.116321	0.0221325	Y	Y	Y	Y		0.143645	0.144321	0.127005	0.119482	0.0671704	Y	Y	Y	Y	Y
c0363	4833		0.102561	0.0947613	0.0859055	0.0368544	0.014762	Y	Y	Y			0.0872702	0.0912432	0.0694491	0.0388785	0.0432923	Y	Y	Y
c0364	483		1.0577	1.0913	1.00269	0.859156	0.178346	Y	Y	Y	Y	Y	1.05746	1.10344	0.923671	0.928073	0.400294	Y	Y	Y	Y	Y
c0365	510		1.16116	1.06685	1.1245	0.991282	0.189762	Y	Y	Y	Y	Y	1.16413	1.0945	1.07246	1.00568	0.490724	Y	Y	Y	Y	Y
C_RS01690	273		0.825956	0.680776	0.753935	0.868808	0.0515029	Y	Y	Y	Y		0.789388	0.70871	0.874963	0.696077	0.0872552	Y	Y	Y	Y	Y
yafP	453		0.126489	0.109275	0.103552	0.00883046	0.0174521	Y	Y	Y			0.100348	0.102674	0.0753408	0.0105002	0.0312872	Y	Y	Y
phoE	1056		0.23485	0.229213	0.172033	0.0580528	0.0208909	Y	Y	Y			0.209307	0.225115	0.151538	0.0564033	0.0330562	Y	Y	Y	Y
c0391	339		0.167356	0.158684	0.163975	0.069309	0.039073	Y	Y	Y			0.142049	0.148238	0.127061	0.0891118	0.0910618	Y	Y	Y	Y	Y
c0392	495		0.840111	0.757991	0.783416	0.473867	0.164137	Y	Y	Y	Y	Y	0.858598	0.760258	0.719686	0.536404	0.329808	Y	Y	Y	Y	Y
c0398	138		0.124674	0.108161	0.0993503	0.00941722	0.0153967	Y	Y	Y			0.0843216	0.0962746	0.0657224	0.0131966	0.0335315	Y	Y	Y
yagU	615		0.173823	0.173218	0.12287	0.0149687	0.0173521	Y	Y	Y			0.144387	0.154412	0.107433	0.0165611	0.0308163	Y	Y	Y
C_RS26245	164		0.152913	0.141355	0.115915	0.0121088	0.0173405	Y	Y	Y			0.127365	0.130813	0.0868254	0.0127152	0.0253066	Y	Y	Y
ecpR	543		0.41311	0.363715	0.34376	0.121069	0.0216814	Y	Y	Y	Y		0.362505	0.342575	0.358297	0.117621	0.123799	Y	Y	Y	Y	Y
C_RS28285	191		0.135377	0.125595	0.143067	0.0227388	0.0247203	Y	Y	Y			0.116179	0.10972	0.0993073	0.0241235	0.0518384	Y	Y	Y
ykgO	141		0.0940939	0.0804289	0.083045	0.0129413	0.0240809	Y		Y			0.07094	0.0729182	0.056523	0.0179709	0.0399961	Y	Y	Y
C_RS01880	102		0.53334	0.469141	0.506976	0.190659	0.051496	Y	Y	Y	Y		0.51531	0.482235	0.363253	0.193027	0.112458	Y	Y	Y	Y	Y
c0409	1145		0.219826	0.211656	0.172097	0.044057	0.0225463	Y	Y	Y			0.18533	0.19952	0.149083	0.0490742	0.0369024	Y	Y	Y
c0410	921		0.137548	0.134624	0.118829	0.0295261	0.0189611	Y	Y	Y			0.113399	0.125436	0.0844983	0.037888	0.0335227	Y	Y	Y
c0411	927		0.179334	0.162396	0.130747	0.0210356	0.0148875	Y	Y	Y			0.144206	0.154299	0.107232	0.0248899	0.0269569	Y	Y	Y
c0416	858		0.164966	0.149789	0.120848	0.0159104	0.0191889	Y	Y	Y			0.132122	0.14209	0.0933925	0.0203299	0.0265036	Y	Y	Y
c0417	870		0.217653	0.198774	0.153067	0.0253412	0.0175614	Y	Y	Y			0.187743	0.195149	0.136683	0.0267088	0.0279866	Y	Y	Y
rclC	594		0.2328	0.242557	0.181882	0.0443878	0.0219209	Y	Y	Y			0.196011	0.23371	0.165749	0.0467995	0.0451493	Y	Y	Y
rclB	237		0.640458	0.607656	0.560493	0.258873	0.0613938	Y	Y	Y	Y		0.607861	0.630527	0.56254	0.258819	0.121911	Y	Y	Y	Y	Y
rclA	1326		0.246228	0.236307	0.186299	0.0411633	0.0266036	Y	Y	Y			0.20652	0.225127	0.166449	0.044703	0.0419676	Y	Y	Y
rclR	855		0.087659	0.0832853	0.0808937	0.0142996	0.0182473	Y	Y				0.0681309	0.0710746	0.0552177	0.0200135	0.0295841	Y	Y	Y
c0425	669		0.583721	0.544226	0.471039	0.254885	0.0422468	Y	Y	Y	Y		0.537082	0.562981	0.463627	0.239986	0.137023	Y	Y	Y	Y	Y
hyxA	762		0.0832043	0.0756253	0.0625466	0.00618613	0.0135576	Y					0.0630646	0.0662354	0.0473711	0.00772415	0.0230755	Y	Y
ipbA	564		0.187199	0.180622	0.171868	0.070756	0.0701594	Y	Y	Y			0.150356	0.167163	0.139008	0.0787016	0.121717	Y	Y	Y	Y	Y
yahD	606		0.314155	0.277415	0.254908	0.0754379	0.0266803	Y	Y	Y			0.28721	0.28313	0.218437	0.0783052	0.0393756	Y	Y	Y	Y
yahE	864		0.301371	0.258049	0.239046	0.0785316	0.025562	Y	Y	Y			0.2627	0.251272	0.211899	0.0800724	0.044014	Y	Y	Y	Y
yahO	276		0.132588	0.132041	0.105484	0.00818122	0.0162268	Y	Y	Y			0.107102	0.119063	0.0643731	0.0107478	0.0268733	Y	Y	Y
lacA	612		0.099676	0.0969326	0.0769148	0.00278005	0.0152107	Y	Y				0.0792966	0.0843302	0.0526426	0.00506741	0.0178254	Y	Y
lacY	1254		0.0959494	0.0954716	0.0792322	0.00380519	0.0123973	Y	Y				0.0781979	0.0829058	0.0565097	0.00458977	0.0174426	Y	Y	Y
yaiO	774		0.123614	0.11961	0.0759705	0.0295566	0.0120951	Y	Y				0.104351	0.109726	0.0722127	0.0279739	0.0319605	Y	Y	Y
c0468	525		0.41661	0.372683	0.261928	0.1388	0.022744	Y	Y	Y	Y		0.376154	0.38702	0.298629	0.120731	0.056996	Y	Y	Y	Y	Y
yaiP	1197		0.0969557	0.0930766	0.0714792	0.0216384	0.0120928	Y	Y				0.0742273	0.0828633	0.057352	0.0213312	0.0543512	Y	Y	Y
c0470	672		0.386	0.386207	0.309245	0.173068	0.0399542	Y	Y	Y	Y		0.337023	0.380488	0.337745	0.160425	0.142462	Y	Y	Y	Y	Y
iprA	624		0.410181	0.381652	0.324648	0.130688	0.0288194	Y	Y	Y	Y		0.38208	0.381995	0.314858	0.12506	0.053185	Y	Y	Y	Y
C_RS29695	203		0.343738	0.31044	0.328506	0.0595238	0.0332813	Y	Y	Y			0.315494	0.299387	0.187898	0.0955025	0.0793735	Y	Y	Y	Y	Y
iraP	261		0.242527	0.23041	0.20597	0.043321	0.0242437	Y	Y	Y			0.206036	0.216446	0.16185	0.0562938	0.0736262	Y	Y	Y	Y	Y
hha	219		0.184328	0.153573	0.159004	0.0127264	0.0141388	Y	Y	Y			0.157549	0.153705	0.115799	0.0193146	0.13095	Y	Y	Y		Y
tomB	375		0.166881	0.146334	0.141024	0.0101163	0.0101002	Y	Y	Y			0.135552	0.139931	0.103377	0.0150872	0.139474	Y	Y	Y		Y
fetB	781		0.100913	0.0862559	0.0778769	0.00314265	0.0143388	Y	Y				0.0810837	0.0782937	0.0548657	0.00505535	0.0234935	Y	Y
hyi	777		0.301613	0.264877	0.198914	0.0592207	0.0205398	Y	Y	Y			0.258369	0.268369	0.188187	0.0573973	0.0331311	Y	Y	Y	Y
glxR	879		0.0925718	0.0891963	0.0765232	0.0180949	0.0161245	Y	Y				0.0720579	0.0753683	0.0557128	0.0214363	0.0221249	Y	Y	Y
ybbW	1455		0.316774	0.290781	0.239868	0.0897073	0.0265432	Y	Y	Y	Y		0.278976	0.289328	0.229659	0.0880883	0.0416464	Y	Y	Y	Y
allE	786		0.129509	0.122782	0.10288	0.0127958	0.015227	Y	Y	Y			0.106905	0.111415	0.0742883	0.0156042	0.0288316	Y	Y	Y
allD	1050		0.170028	0.158901	0.148692	0.0581543	0.022358	Y	Y	Y			0.144895	0.152195	0.125578	0.0608811	0.0327922	Y	Y	Y	Y
ompT	954		0.203515	0.189691	0.13846	0.00410745	0.0121602	Y	Y	Y			0.170818	0.179759	0.111891	0.00663175	0.0680638	Y	Y	Y		Y
cusF	333		0.143774	0.132908	0.108968	0.00608195	0.0171103	Y	Y	Y			0.102004	0.113265	0.0746697	0.00997814	0.0204571	Y	Y	Y
fepE	1134		0.202949	0.196173	0.166168	0.0133298	0.0159594	Y	Y	Y			0.173428	0.184764	0.15163	0.0163275	0.046914	Y	Y	Y
ybdO	903		0.472634	0.431476	0.400341	0.180827	0.0282265	Y	Y	Y	Y		0.431102	0.436853	0.387084	0.182861	0.0791007	Y	Y	Y	Y	Y
dsbG	747		0.0941155	0.0979786	0.0815785	0.0298699	0.0114092	Y	Y	Y			0.0765974	0.0895925	0.0686899	0.0329278	0.0291792	Y	Y	Y
citC	1059		0.111229	0.0936202	0.0895249	0.0460393	0.0176962	Y	Y	Y			0.098261	0.0846576	0.0738609	0.0494633	0.0256983	Y	Y	Y
pagP	561		0.196028	0.18872	0.188962	0.0860327	0.0290287	Y	Y	Y	Y		0.178476	0.17785	0.15319	0.105166	0.091097	Y	Y	Y	Y	Y
lipB	642		0.121983	0.116191	0.119591	0.0350455	0.025355	Y	Y	Y			0.111902	0.110594	0.0923393	0.03932	0.0571588	Y	Y	Y		Y
c0760	759		0.310088	0.291696	0.26552	0.0844748	0.024611	Y	Y	Y	Y		0.282045	0.283441	0.224537	0.0916502	0.055843	Y	Y	Y	Y	Y
C_RS28335	375		0.115848	0.106502	0.0911864	0.00395055	0.0120393	Y	Y	Y			0.0941059	0.0952356	0.063676	0.00602207	0.0259887	Y	Y	Y
c0807	870		0.122885	0.127107	0.0883437	0.0331487	0.0107861	Y	Y	Y			0.107929	0.120828	0.0767362	0.0323397	0.0237092	Y	Y	Y
ybhD	954		0.23696	0.222086	0.185594	0.0736194	0.0164779	Y	Y	Y			0.208634	0.221893	0.168811	0.0736697	0.0332719	Y	Y	Y	Y
ybhH	1053		0.251375	0.238337	0.169021	0.0694647	0.0147852	Y	Y	Y			0.213772	0.239361	0.173593	0.066876	0.0244177	Y	Y	Y	Y
ybhI	1434		0.108774	0.103936	0.0818283	0.0163666	0.0124136	Y	Y	Y			0.0861087	0.0962746	0.0587774	0.0175551	0.0194317	Y	Y	Y
ybhM	714		0.267366	0.236843	0.218934	0.0216815	0.0197981	Y	Y	Y			0.214482	0.232585	0.162077	0.0271557	0.0325546	Y	Y	Y
pdeI	2349		0.347035	0.332023	0.303796	0.133544	0.0466458	Y	Y	Y	Y		0.318094	0.328326	0.267791	0.139235	0.103124	Y	Y	Y	Y	Y
dgcI	1329		0.0895313	0.0893913	0.0600504	0.00332315	0.0103164	Y	Y				0.0752404	0.0812227	0.0393142	0.00380966	0.0257071	Y	Y
c0933	972		0.517908	0.511302	0.453914	0.185543	0.0337021	Y	Y	Y	Y		0.475709	0.49133	0.455909	0.195633	0.080993	Y	Y	Y	Y	Y
c0934	870		0.287951	0.268157	0.262521	0.0956928	0.0252969	Y	Y	Y	Y		0.265007	0.263634	0.240548	0.105587	0.0521376	Y	Y	Y	Y
C_RS04440	342		0.184681	0.170247	0.138965	0.0272389	0.0152921	Y	Y	Y			0.156061	0.169858	0.114289	0.02477	0.022477	Y	Y	Y
c0941	858		0.10233	0.0863124	0.0784925	0.00813277	0.0117766	Y	Y				0.0840301	0.0811127	0.0522627	0.00964426	0.0132927	Y	Y
c0945	783		0.0957263	0.081394	0.0573881	0.005112	0.0110139	Y					0.0789793	0.0767641	0.04189	0.00711194	0.0330386	Y	Y
c0946	1152		0.506188	0.494601	0.431054	0.234618	0.0614008	Y	Y	Y	Y		0.453761	0.491941	0.432411	0.237922	0.121471	Y	Y	Y	Y	Y
c0968	1440		0.220097	0.193597	0.19621	0.134447	0.0293844	Y	Y	Y	Y		0.205748	0.193279	0.210957	0.132207	0.0510947	Y	Y	Y	Y
c0969	477		0.894254	0.800021	0.805091	0.605377	0.139435	Y	Y	Y	Y	Y	0.867009	0.820221	0.863474	0.609296	0.290259	Y	Y	Y	Y	Y
c0970	1032		1.12785	0.985663	1.05039	0.72242	0.234587	Y	Y	Y	Y	Y	1.13779	0.964738	1.00873	0.812174	0.502874	Y	Y	Y	Y	Y
cspH	213		0.0840343	0.0757449	0.0703946	0.00232001	0.0128531	Y					0.0642378	0.0676395	0.0481037	0.00678663	0.0494928	Y	Y
pgaD	414		0.159611	0.165332	0.112296	0.0186488	0.0113348	Y	Y	Y			0.139409	0.157399	0.0888927	0.0191185	0.0253946	Y	Y	Y
pgaC	1326		0.197366	0.192969	0.122106	0.02374	0.0137017	Y	Y	Y			0.171541	0.187379	0.110136	0.0223284	0.0258215	Y	Y	Y
pgaB	2019		0.185549	0.178218	0.123889	0.0195375	0.0153618	Y	Y	Y			0.150114	0.171944	0.102345	0.0210612	0.0280879	Y	Y	Y
pgaA	2424		0.183863	0.176291	0.113261	0.033775	0.015878	Y	Y	Y			0.159922	0.16809	0.110955	0.032744	0.027925	Y	Y	Y
dgcT	1368		0.488142	0.414298	0.427657	0.25765	0.0501056	Y	Y	Y	Y		0.472263	0.418483	0.429798	0.269614	0.149235	Y	Y	Y	Y	Y
c1166	1818		0.872863	0.814884	0.847824	0.626967	0.113583	Y	Y	Y	Y	Y	0.860803	0.857544	0.904553	0.644427	0.288785	Y	Y	Y	Y	Y
C_RS28360	694		0.101437	0.0910949	0.086115	0.0259541	0.0157966	Y	Y	Y			0.0764889	0.081709	0.0660597	0.0309508	0.0352566	Y	Y	Y
c1169	297		0.108321	0.0993842	0.0860698	0.0255052	0.0196818	Y	Y	Y			0.0801378	0.0895447	0.0607902	0.0272855	0.0225606	Y	Y	Y
C_RS05500	198		0.658075	0.587834	0.500986	0.370904	0.048299	Y	Y	Y	Y		0.643877	0.608812	0.572245	0.341265	0.0819039	Y	Y	Y	Y	Y
c1170	1443		0.421043	0.383097	0.287425	0.216373	0.0210071	Y	Y	Y	Y		0.375658	0.384015	0.327883	0.199482	0.0439436	Y	Y	Y	Y
c1171	594		0.232808	0.226407	0.181853	0.0650173	0.0165104	Y	Y	Y			0.200357	0.215378	0.175039	0.0651263	0.0322817	Y	Y	Y	Y
c1203	1059		0.0893226	0.0927153	0.0630607	0.00451513	0.0114929	Y	Y				0.0731175	0.0822933	0.0439985	0.0068847	0.0578101	Y	Y			Y
c1204	390		0.20314	0.205042	0.137422	0.0317146	0.0161756	Y	Y	Y			0.167935	0.188576	0.0924804	0.0353554	0.101509	Y	Y	Y		Y
c1207	1164		0.130656	0.120406	0.118253	0.0621543	0.0283753	Y	Y	Y			0.114531	0.107405	0.101866	0.0730095	0.0485599	Y	Y	Y	Y
C_RS05670	459		0.759118	0.79128	0.780699	0.512583	0.134525	Y	Y	Y	Y	Y	0.782993	0.764542	0.722774	0.632259	0.28908	Y	Y	Y	Y	Y
c1208	378		0.111005	0.10459	0.105342	0.045269	0.028738	Y	Y	Y			0.0853546	0.088053	0.071904	0.0590162	0.0564943	Y	Y	Y	Y	Y
C_RS05680	216		0.32404	0.303021	0.286813	0.190225	0.0385638	Y	Y	Y	Y		0.301007	0.316938	0.271642	0.179133	0.0832417	Y	Y	Y	Y	Y
c1220	1035		0.293969	0.28507	0.229573	0.0537226	0.0200585	Y	Y	Y			0.259267	0.279409	0.208238	0.0568857	0.0853189	Y	Y	Y	Y	Y
mchI	210		0.550784	0.542753	0.449563	0.207438	0.0493383	Y	Y	Y	Y		0.525682	0.545005	0.402214	0.212475	0.0993131	Y	Y	Y	Y	Y
mchB	228		0.420444	0.433021	0.354636	0.192568	0.0435558	Y	Y	Y	Y		0.384971	0.41482	0.327074	0.211656	0.0869735	Y	Y	Y	Y	Y
c1229	1551		0.215671	0.212083	0.166405	0.0578587	0.0210862	Y	Y	Y			0.191503	0.208144	0.14507	0.0607262	0.0622988	Y	Y	Y	Y	Y
c1230	453		0.361545	0.339997	0.240685	0.0886139	0.0187844	Y	Y	Y	Y		0.32031	0.338356	0.221912	0.0948896	0.0651065	Y	Y	Y	Y	Y
c1231	1275		0.357848	0.343915	0.284818	0.108452	0.0199655	Y	Y	Y	Y		0.323908	0.352397	0.272213	0.105672	0.0568684	Y	Y	Y	Y	Y
mchF	2115		0.242522	0.228462	0.171316	0.0711101	0.0251435	Y	Y	Y			0.222463	0.218551	0.175385	0.0734834	0.0486523	Y	Y	Y	Y
mcmA	279		0.637984	0.597089	0.570265	0.276477	0.0887764	Y	Y	Y	Y	Y	0.588595	0.556411	0.574401	0.317529	0.195165	Y	Y	Y	Y	Y
c1233	687		0.852863	0.82457	0.853854	0.543196	0.206688	Y	Y	Y	Y	Y	0.832948	0.862816	0.905392	0.586027	0.383479	Y	Y	Y	Y	Y
c1234	459		0.683238	0.642162	0.622563	0.423535	0.154316	Y	Y	Y	Y	Y	0.651194	0.668664	0.642979	0.420322	0.278324	Y	Y	Y	Y	Y
c1235	513		0.0819881	0.0688244	0.0693697	0.021266	0.0173986	Y					0.0549183	0.0573294	0.0465372	0.0257605	0.0345877	Y	Y
sfaC	285		0.394864	0.345336	0.329062	0.143106	0.0422933	Y	Y	Y	Y		0.382394	0.348934	0.282255	0.15617	0.0843331	Y	Y	Y	Y	Y
c1238	330		0.418399	0.353372	0.315921	0.234453	0.0296681	Y	Y	Y	Y		0.379321	0.335315	0.3351	0.216962	0.0841131	Y	Y	Y	Y	Y
focA_1	543		0.139976	0.126771	0.111095	0.027045	0.0118347	Y	Y	Y			0.117948	0.125481	0.0974202	0.0300723	0.0471209	Y	Y	Y
sfaD	540		0.103369	0.0873002	0.0744089	0.0101204	0.0137296	Y	Y				0.0762919	0.0866912	0.0500131	0.0124597	0.0451978	Y	Y
c1241	696		0.363602	0.302628	0.210545	0.0742537	0.0233555	Y	Y	Y			0.302821	0.318844	0.208449	0.0698666	0.0486083	Y	Y	Y	Y
focG	504		0.114063	0.10089	0.0972505	0.00346354	0.0114673	Y	Y	Y			0.0903162	0.0900286	0.0630838	0.00612649	0.0390236	Y	Y	Y
sfaY	741		0.0999087	0.0915959	0.0754	0.00357748	0.0123904	Y	Y				0.0741639	0.0894492	0.0527188	0.0059678	0.0273397	Y	Y
sfaX	552		0.244888	0.246425	0.193638	0.0132906	0.0212792	Y	Y	Y			0.217214	0.231936	0.16027	0.0173983	0.0659778	Y	Y	Y		Y
c1248	1038		0.11729	0.112549	0.0870335	0.00732114	0.0161593	Y	Y	Y			0.0882648	0.100251	0.0604794	0.0109071	0.04151	Y	Y	Y
c1258	285		0.20838	0.187556	0.164194	0.00644881	0.0193586	Y	Y	Y			0.169459	0.184712	0.132119	0.0110988	0.0590071	Y	Y	Y		Y
c1266	792		0.0887276	0.0749997	0.0652072	0.00596215	0.010435	Y					0.0679081	0.0643605	0.0480918	0.00807675	0.0318461	Y	Y
c1267	1200		0.203758	0.202493	0.140553	0.0134832	0.0184542	Y	Y	Y			0.167378	0.198111	0.127156	0.014282	0.0356571	Y	Y	Y
c1269	1137		0.135887	0.1221	0.0991811	0.0198319	0.0184542	Y	Y	Y			0.108152	0.111489	0.0760672	0.0243412	0.0598697	Y	Y	Y		Y
c1270	543		0.512272	0.439007	0.439394	0.15799	0.0573133	Y	Y	Y	Y		0.462053	0.444412	0.455932	0.175641	0.126166	Y	Y	Y	Y	Y
C_RS26640	360		0.879164	0.879767	0.789648	0.452302	0.166804	Y	Y	Y	Y	Y	0.886452	0.915795	0.747658	0.51704	0.36702	Y	Y	Y	Y	Y
C_RS26645	630		0.172079	0.169519	0.127552	0.0367832	0.0273569	Y	Y	Y			0.149731	0.159319	0.106713	0.0405581	0.0733578	Y	Y	Y		Y
c1271	297		0.493792	0.401065	0.414385	0.224229	0.0733703	Y	Y	Y	Y		0.443755	0.415819	0.332634	0.255301	0.121202	Y	Y	Y	Y	Y
csgF	417		0.262148	0.229727	0.159771	0.0316428	0.0148015	Y	Y	Y			0.221199	0.235342	0.143774	0.0266434	0.0291088	Y	Y	Y
csgE	390		0.232453	0.205888	0.170565	0.0293248	0.0158664	Y	Y	Y			0.193857	0.189449	0.142433	0.0279948	0.0307767	Y	Y	Y
csgD	651		0.316425	0.268583	0.228258	0.0888208	0.0194935	Y	Y	Y	Y		0.278094	0.262646	0.202164	0.0904369	0.0532642	Y	Y	Y	Y
csgB	456		0.481182	0.444309	0.373378	0.147152	0.026964	Y	Y	Y	Y		0.44463	0.4494	0.37159	0.143218	0.0486479	Y	Y	Y	Y
ymdA	312		0.092687	0.0892492	0.0681031	0.00367243	0.0102978	Y	Y				0.0713444	0.0742428	0.0455412	0.00491952	0.0179443	Y	Y
mdoC	1158		0.15825	0.137005	0.126593	0.0254111	0.0144202	Y	Y	Y			0.133059	0.128759	0.0942851	0.0290155	0.0283475	Y	Y	Y
c1325	111		0.420696	0.369785	0.305047	0.0320022	0.0257433	Y	Y	Y			0.382183	0.357646	0.249984	0.0362665	0.0378178	Y	Y	Y
bssS	255		0.123455	0.126526	0.0823134	0.00654483	0.0167755	Y	Y	Y			0.103372	0.111087	0.0600311	0.0107043	0.0911586	Y	Y	Y		Y
dinI	246		0.127469	0.119426	0.102488	0.0113669	0.0107698	Y	Y	Y			0.0995589	0.107498	0.0730466	0.0163542	0.0374261	Y	Y	Y
ymfA	462		0.108527	0.112212	0.10013	0.00288565	0.013711	Y	Y	Y			0.0820703	0.0898059	0.0607413	0.0043127	0.0236872	Y	Y	Y
ydfD	192		0.34842	0.312882	0.246212	0.0258408	0.0221441	Y	Y	Y			0.317826	0.312546	0.234299	0.027554	0.0429094	Y	Y	Y
dicB	189		0.302419	0.242175	0.20127	0.0132212	0.0176102	Y	Y	Y			0.256708	0.238206	0.16908	0.017028	0.0333291	Y	Y	Y
c1414	357		0.187364	0.191968	0.158098	0.0285861	0.0163849	Y	Y	Y			0.15127	0.167704	0.133492	0.0331264	0.0346625	Y	Y	Y
c1416	183		0.367722	0.334546	0.327181	0.069861	0.0201655	Y	Y	Y			0.325136	0.334237	0.298754	0.0741978	0.0435563	Y	Y	Y	Y
c1417	177		0.206054	0.200341	0.161669	0.0322357	0.01429	Y	Y	Y			0.165189	0.180772	0.142021	0.0360866	0.027419	Y	Y	Y
C_RS29890	317		0.163763	0.159202	0.141001	0.0277786	0.0146271	Y	Y	Y			0.131191	0.142986	0.11809	0.030523	0.0235243	Y	Y	Y
c5538	77		0.125314	0.108762	0.0963738	0.0153505	0.0135924	Y	Y	Y			0.0980854	0.0869879	0.0631592	0.0247246	0.0994539	Y	Y	Y		Y
c1428	132		0.106584	0.10432	0.0723688	0.0062431	0.0137459	Y	Y				0.0803599	0.0744344	0.0571627	0.0101279	0.110825	Y	Y	Y		Y
iraM	336		0.504634	0.423718	0.357167	0.0879171	0.02376	Y	Y	Y	Y		0.441915	0.406228	0.323262	0.100084	0.229059	Y	Y	Y	Y	Y
c1431	189		0.187349	0.16357	0.153373	0.0357614	0.0130298	Y	Y	Y			0.154612	0.149845	0.106157	0.0483559	0.0328978	Y	Y	Y
ydfO	411		0.320414	0.288015	0.258316	0.0456916	0.0201655	Y	Y	Y			0.29857	0.299924	0.195051	0.0487377	0.0487579	Y	Y	Y
ynfO	234		0.149507	0.159935	0.150318	0.0176049	0.0110697	Y	Y	Y			0.129758	0.157272	0.114515	0.0220364	0.0231547	Y	Y	Y
c1490	222		0.0901921	0.0852676	0.0723043	0.00559902	0.0130739	Y	Y				0.0636652	0.0710539	0.0491192	0.00937862	0.0176582	Y	Y
c1491	222		0.239605	0.217298	0.223258	0.0199919	0.0230881	Y	Y	Y			0.210411	0.218843	0.167426	0.0251565	0.0388828	Y	Y	Y
c1492	234		0.321113	0.287589	0.288207	0.0303571	0.0286055	Y	Y	Y			0.295428	0.297982	0.21911	0.03395	0.0408235	Y	Y	Y
c1493	300		0.132995	0.123708	0.115923	0.0101847	0.011544	Y	Y	Y			0.110326	0.111723	0.0808149	0.0125238	0.0105555	Y	Y	Y
kil	144		0.128309	0.137063	0.111846	0.00295664	0.0156711	Y	Y	Y			0.107505	0.123468	0.074801	0.00633469	0.0371049	Y	Y	Y
c1540	165		0.128006	0.142095	0.107229	0.00266983	0.0134692	Y	Y	Y			0.110095	0.133671	0.0818772	0.00594559	0.0315688	Y	Y	Y
c1541	369		0.187975	0.178882	0.138114	0.00339733	0.0141109	Y	Y	Y			0.145551	0.161992	0.0981012	0.00560822	0.0188728	Y	Y	Y
c1542	201		0.109852	0.116411	0.0804553	0.00254311	0.00946542	Y	Y				0.0849481	0.101174	0.0582138	0.00405277	0.0174734	Y	Y	Y
c1556	342		0.0827701	0.0895253	0.0767424	0.00324985	0.0144318	Y	Y				0.0627503	0.0745717	0.0520588	0.00506487	0.0230623	Y	Y
quuD	384		0.241705	0.244938	0.186158	0.0229349	0.0188657	Y	Y	Y			0.21185	0.23472	0.150901	0.0269513	0.0358463	Y	Y	Y
ompC	1083		0.0994853	0.0902876	0.0766989	0.00810828	0.0136738	Y	Y				0.0784916	0.0787354	0.056861	0.0132468	0.0413427	Y	Y	Y
iss	294		0.135792	0.104435	0.0872752	0.00459943	0.0120463	Y	Y	Y			0.10595	0.0985211	0.0671115	0.00698816	0.0742247	Y	Y	Y		Y
c1591	2061		0.105052	0.0921642	0.0700868	0.00607929	0.0084354	Y	Y				0.0855052	0.0861658	0.0542147	0.00721032	0.0118361	Y	Y
c1594	279		0.118397	0.095004	0.0779285	0.00536119	0.0124718	Y	Y				0.0864806	0.0812023	0.0545891	0.00894287	0.0139836	Y	Y
c1601	759		0.66346	0.559657	0.540486	0.3058	0.031105	Y	Y	Y	Y		0.633756	0.587416	0.569656	0.305836	0.0821636	Y	Y	Y	Y	Y
C_RS29165	126		0.783792	0.686897	0.794823	0.485459	0.0760442	Y	Y	Y	Y		0.785498	0.76273	0.766446	0.484317	0.166529	Y	Y	Y	Y	Y
ycgX	405		0.645971	0.558883	0.553702	0.339585	0.0506031	Y	Y	Y	Y		0.620408	0.607542	0.5764	0.324957	0.0916383	Y	Y	Y	Y	Y
bluF	1212		0.336555	0.292126	0.179897	0.0217557	0.0157757	Y	Y	Y			0.290769	0.287909	0.171338	0.0226855	0.0231899	Y	Y	Y
ycgZ	237		0.393736	0.390036	0.281308	0.057813	0.0168266	Y	Y	Y			0.34809	0.37948	0.271226	0.0659689	0.0424649	Y	Y	Y	Y
ymgA	273		0.503125	0.507662	0.43624	0.194563	0.0320536	Y	Y	Y	Y		0.47379	0.506059	0.420189	0.208093	0.0770544	Y	Y	Y	Y	Y
ariR	267		0.664302	0.670543	0.528812	0.332129	0.0386452	Y	Y	Y	Y		0.668966	0.687921	0.518736	0.352189	0.0989038	Y	Y	Y	Y	Y
C_RS07535	249		0.598481	0.530479	0.444699	0.288615	0.0368363	Y	Y	Y	Y		0.540836	0.545874	0.442057	0.322529	0.066968	Y	Y	Y	Y	Y
c1611	219		0.224617	0.231812	0.178289	0.0637328	0.0265966	Y	Y	Y			0.186068	0.201203	0.138088	0.0694248	0.0618544	Y	Y	Y	Y	Y
c1612	180		0.819574	0.689077	0.659427	0.454078	0.0366852	Y	Y	Y	Y		0.800293	0.702569	0.617292	0.457333	0.105866	Y	Y	Y	Y	Y
C_RS29170	1113		0.232455	0.216953	0.190966	0.0630634	0.017387	Y	Y	Y			0.196866	0.20326	0.164221	0.0631767	0.0540167	Y	Y	Y	Y
ymgD	336		0.0976034	0.104168	0.0809404	0.00599551	0.0146852	Y	Y				0.0907995	0.0902536	0.0599235	0.00653812	0.0336635	Y	Y	Y
ymgG	345		0.119799	0.116489	0.120817	0.0112717	0.0129623	Y	Y	Y			0.0948645	0.100195	0.0817676	0.014555	0.0211348	Y	Y	Y
c1618	174		0.443011	0.413331	0.528546	0.0552875	0.0303563	Y	Y	Y			0.420818	0.42812	0.399869	0.0637124	0.0457742	Y	Y	Y	Y
C_RS26775	186		0.351727	0.320053	0.365988	0.0333054	0.0297239	Y	Y	Y			0.318975	0.311917	0.288411	0.0430044	0.0408587	Y	Y	Y
C_RS29175	120		0.166379	0.161551	0.154419	0.0124027	0.0162221	Y	Y	Y			0.132284	0.142188	0.110562	0.017989	0.0240568	Y	Y	Y
c1625	369		0.138761	0.137145	0.102536	0.0053816	0.0135808	Y	Y	Y			0.108354	0.125589	0.0720974	0.0065432	0.0224814	Y	Y	Y
pliG	402		0.119108	0.115109	0.0926077	0.00305302	0.0144853	Y	Y	Y			0.0909537	0.103892	0.068986	0.00696182	0.0332675	Y	Y	Y
c1630	390		0.204063	0.197983	0.147535	0.00650542	0.00970025	Y	Y	Y			0.164557	0.179058	0.11637	0.00906537	0.0181643	Y	Y	Y
yciE	507		0.419645	0.331926	0.281314	0.0573999	0.0176846	Y	Y	Y			0.356946	0.336697	0.269945	0.0585405	0.0667788	Y	Y	Y	Y	Y
yciF	483		0.288729	0.266142	0.236393	0.0394515	0.0203515	Y	Y	Y			0.246231	0.262142	0.180277	0.047739	0.0348165	Y	Y	Y
c1743	165		0.139547	0.138654	0.11035	0.00531007	0.0136901	Y	Y	Y			0.108442	0.128066	0.0913895	0.0112267	0.0501749	Y	Y	Y
c1744	168		0.154787	0.149668	0.142036	0.00835871	0.0151223	Y	Y	Y			0.131081	0.14247	0.110681	0.013076	0.0493432	Y	Y	Y
C_RS29185	96		0.148866	0.12061	0.123107	0.00729558	0.00931429	Y	Y	Y			0.123877	0.107024	0.0902553	0.0104682	0.0325678	Y	Y	Y
yciH	327		0.115198	0.100764	0.107261	0.0179655	0.00844005	Y	Y	Y			0.103059	0.0918822	0.0713655	0.0208358	0.0166153	Y	Y	Y
osmB	219		0.232406	0.20144	0.212886	0.0434734	0.0224998	Y	Y	Y			0.194829	0.17949	0.136932	0.0439867	0.0692431	Y	Y	Y		Y
c1760	567		0.11346	0.10626	0.107961	0.0111599	0.0136994	Y	Y	Y			0.0955603	0.0880527	0.0613971	0.0147822	0.0336723	Y	Y	Y
ycjM	1680		0.35054	0.324307	0.300011	0.12722	0.0223743	Y	Y	Y	Y		0.318796	0.324301	0.296694	0.129523	0.0350058	Y	Y	Y	Y
c1790	1083		0.141072	0.142739	0.0891994	0.0095734	0.00827032	Y	Y	Y			0.123413	0.145879	0.0753241	0.0112508	0.0127735	Y	Y	Y
ompG	906		0.150354	0.158654	0.0941371	0.00649282	0.0134367	Y	Y	Y			0.122009	0.141496	0.0743847	0.00626772	0.0247961	Y	Y	Y
ycjW	999		0.180726	0.188514	0.102573	0.00921471	0.0144364	Y	Y	Y			0.15679	0.181591	0.0914042	0.00952969	0.0408895	Y	Y	Y
c1800	639		0.133745	0.116943	0.0900164	0.00229303	0.0138738	Y	Y	Y			0.0968915	0.11167	0.0643947	0.00470307	0.0320089	Y	Y	Y
ynaI	1032		0.140599	0.129533	0.0946705	0.00506745	0.0152316	Y	Y	Y			0.11278	0.121612	0.0654395	0.00842428	0.0335843	Y	Y	Y
c1810	816		0.129735	0.124021	0.0654892	0.00660961	0.01183	Y	Y				0.10438	0.114113	0.0482776	0.00832018	0.0186044	Y	Y
c1811	306		0.349711	0.29667	0.232281	0.0411757	0.0212954	Y	Y	Y			0.302614	0.306229	0.210584	0.0400703	0.0407663	Y	Y	Y
C_RS29205	601		0.704841	0.594121	0.597878	0.310126	0.0351762	Y	Y	Y	Y		0.673362	0.606836	0.662026	0.311031	0.142061	Y	Y	Y	Y	Y
uspF	435		0.130724	0.110853	0.0742365	0.0179288	0.0114464	Y	Y				0.094328	0.0961336	0.0618176	0.0217838	0.0265696	Y	Y	Y
ompN	1134		0.166287	0.152095	0.122998	0.0445969	0.0214815	Y	Y	Y			0.142046	0.134847	0.10422	0.0468836	0.0472705	Y	Y	Y
ynbE	186		0.0951518	0.0960955	0.0720448	0.022251	0.0191424	Y	Y				0.0761067	0.0790187	0.0621738	0.0244358	0.0333731	Y	Y	Y
ydbL	327		0.247123	0.225373	0.234136	0.0762591	0.056839	Y	Y	Y			0.226745	0.207936	0.181492	0.103993	0.100897	Y	Y	Y	Y	Y
c1831	6040		0.10891	0.103061	0.0865082	0.021192	0.0133483	Y	Y	Y			0.092929	0.0959248	0.0668622	0.0233846	0.0286512	Y	Y	Y
ynbA	606		0.247505	0.2391	0.15708	0.0248595	0.0152456	Y	Y	Y			0.204556	0.227815	0.135369	0.0267586	0.0214868	Y	Y	Y
ynbB	897		0.340503	0.333854	0.224468	0.0443978	0.0222348	Y	Y	Y			0.298202	0.326774	0.195235	0.045696	0.0364492	Y	Y	Y
c1880	330		0.275351	0.220537	0.248794	0.0990515	0.0329116	Y	Y	Y	Y		0.24113	0.219695	0.169653	0.112683	0.0611063	Y	Y	Y	Y	Y
c1884	841		0.271412	0.264923	0.188469	0.0862691	0.0162779	Y	Y	Y	Y		0.258102	0.257713	0.19509	0.0861796	0.0407575	Y	Y	Y	Y
c1885	1236		0.502741	0.497564	0.432651	0.243937	0.0284056	Y	Y	Y	Y		0.458777	0.506425	0.474093	0.234319	0.0726449	Y	Y	Y	Y	Y
c1886	966		0.172737	0.15758	0.112613	0.033796	0.0179241	Y	Y	Y			0.140469	0.144704	0.0929302	0.0369054	0.0465268	Y	Y	Y
c1889	603		0.790702	0.690546	0.721517	0.776182	0.0639142	Y	Y	Y	Y		0.781097	0.702449	0.773217	0.72035	0.191257	Y	Y	Y	Y	Y
C_RS08870	821		0.883754	0.84511	0.797227	1.36188	0.156188	Y	Y	Y	Y	Y	0.893022	0.833401	0.807453	1.23598	0.38068	Y	Y	Y	Y	Y
C_RS29895	785		1.00555	1.00299	1.04526	1.70136	0.451301	Y	Y	Y	Y	Y	1.04356	0.972048	1.05413	1.75228	0.841917	Y	Y	Y	Y	Y
C_RS08885	216		0.670227	0.443816	0.459045	0.512199	0.0844261	Y	Y	Y	Y	Y	0.592392	0.474199	0.50264	0.46333	0.156223	Y	Y	Y	Y	Y
yddG	882		0.0826801	0.0794583	0.0699499	0.00445975	0.0137947	Y					0.0617445	0.0705426	0.0437715	0.0050709	0.0236212	Y	Y
sra	138		0.192027	0.167946	0.150698	0.0215021	0.016636	Y	Y	Y			0.184185	0.159208	0.133877	0.021594	0.0543864	Y	Y	Y
bdm	216		0.213642	0.143295	0.151898	0.0337333	0.0320792	Y	Y	Y			0.166969	0.124702	0.102114	0.0421119	0.0665895	Y	Y	Y		Y
osmC	432		0.0846976	0.070186	0.0584453	0.0121327	0.0149433	Y					0.0596666	0.0601473	0.0366568	0.0175961	0.0461219	Y	Y
pqqL	2784		0.0936093	0.084748	0.0703334	0.0130214	0.0145713	Y	Y				0.0721915	0.0753914	0.0484445	0.0163599	0.026398	Y	Y
yddA	1686		0.222771	0.234033	0.11684	0.00710532	0.0131018	Y	Y	Y			0.187361	0.219852	0.0919817	0.00858995	0.019973	Y	Y	Y
C_RS29230	126		0.452534	0.352065	0.249577	0.0175229	0.015971	Y	Y	Y			0.373976	0.329706	0.223013	0.0250442	0.0421745	Y	Y	Y
ydeM	1158		0.38794	0.345859	0.250728	0.0310013	0.019998	Y	Y	Y			0.343198	0.350596	0.229155	0.0331191	0.037743	Y	Y	Y
ydeN	1683		0.258815	0.248891	0.147191	0.0155597	0.0169801	Y	Y	Y			0.222301	0.242821	0.123116	0.0183295	0.028682	Y	Y	Y
ydeO	762		0.455136	0.417583	0.31259	0.108982	0.0241762	Y	Y	Y	Y		0.408478	0.413722	0.289163	0.117541	0.0458095	Y	Y	Y	Y
safA	198		0.723135	0.74121	0.564973	0.300466	0.0443138	Y	Y	Y	Y		0.707544	0.760237	0.559785	0.322853	0.100057	Y	Y	Y	Y	Y
ydeQ	915		0.435576	0.401824	0.281904	0.106966	0.0217907	Y	Y	Y	Y		0.373679	0.396972	0.266263	0.105465	0.0630998	Y	Y	Y	Y	Y
ydeR	504		0.251073	0.232708	0.157523	0.0247983	0.0162965	Y	Y	Y			0.214178	0.226613	0.124854	0.0290539	0.037677	Y	Y	Y
ydeS	531		0.252208	0.242694	0.13573	0.013385	0.016429	Y	Y	Y			0.202253	0.236986	0.11123	0.0161641	0.0317008	Y	Y	Y
c1934	2652		0.255525	0.238978	0.149971	0.0102787	0.0156525	Y	Y	Y			0.223368	0.232179	0.122703	0.0124038	0.0446433	Y	Y	Y
c1935	711		0.187551	0.153929	0.136019	0.00930292	0.0117393	Y	Y	Y			0.146248	0.149678	0.0977031	0.0133064	0.0545668	Y	Y	Y
fimA	564		0.231408	0.185674	0.223569	0.061827	0.0218349	Y	Y	Y			0.213452	0.180819	0.175565	0.0750122	0.097346	Y	Y	Y	Y	Y
c1937	783		0.0852997	0.0750635	0.0722012	0.00738521	0.0166406	Y					0.0639132	0.0664844	0.0464715	0.00839159	0.0199818	Y	Y
c1955	1440		0.106817	0.113195	0.0703544	0.00633859	0.0144388	Y	Y				0.0828104	0.102738	0.0473005	0.00686248	0.0218609	Y	Y
c1956	1674		0.357891	0.323814	0.241727	0.0837913	0.0223278	Y	Y	Y	Y		0.320709	0.326151	0.212566	0.0831785	0.0402118	Y	Y	Y	Y
c1957	312		0.44832	0.429214	0.325125	0.178597	0.0294193	Y	Y	Y	Y		0.387056	0.431829	0.30645	0.18322	0.0479878	Y	Y	Y	Y
c1958	1323		0.451987	0.426318	0.342416	0.15833	0.0320304	Y	Y	Y	Y		0.402291	0.421805	0.343843	0.15238	0.0603141	Y	Y	Y	Y	Y
c1959	312		0.520558	0.49026	0.402574	0.163589	0.0351134	Y	Y	Y	Y		0.469108	0.514379	0.402497	0.16281	0.0654629	Y	Y	Y	Y	Y
c1960	699		0.22338	0.22511	0.142545	0.0290975	0.018231	Y	Y	Y			0.194109	0.219647	0.129312	0.0339586	0.0305522	Y	Y	Y
mgtS	96		0.189841	0.166778	0.153201	0.0154243	0.0290589	Y	Y	Y			0.187975	0.154989	0.12082	0.0233805	0.325262	Y	Y	Y		Y
dgcZ	891		0.0972148	0.0869463	0.0607256	0.00459553	0.0143318	Y	Y				0.0758691	0.073858	0.0421267	0.00628898	0.0506194	Y	Y
C_RS09250	162		0.21094	0.202184	0.173657	0.0111819	0.0190959	Y	Y	Y			0.182196	0.182256	0.12327	0.0171451	0.0568376	Y	Y	Y		Y
ydfJ	1368		0.145049	0.15436	0.0978838	0.00563221	0.0146387	Y	Y	Y			0.116655	0.141424	0.0783614	0.00639181	0.0228598	Y	Y	Y
rspB	1020		0.113923	0.100518	0.0992923	0.00486406	0.017387	Y	Y	Y			0.095243	0.0943813	0.0678036	0.00756261	0.0286335	Y	Y	Y
C_RS29960	84		0.120219	0.111892	0.105877	0.00368024	0.015506	Y	Y	Y			0.102533	0.0958601	0.0737212	0.00601223	0.0361015	Y	Y	Y
mdtJ	366		0.21322	0.19798	0.151294	0.00773787	0.0226812	Y	Y	Y			0.184825	0.186894	0.119966	0.0114685	0.0838754	Y	Y	Y		Y
uidC	1266		0.119411	0.109089	0.0902517	0.00738131	0.0174312	Y	Y	Y			0.0964244	0.0968782	0.0661337	0.00987372	0.031758	Y	Y	Y
hdhA	768		0.107512	0.104372	0.0861746	0.00348412	0.013067	Y	Y	Y			0.0867072	0.091811	0.0617813	0.00523753	0.0297073	Y	Y	Y
blr	126		0.0828529	0.0831579	0.0667832	0.00265705	0.0113627	Y	Y				0.0613896	0.0763369	0.0372044	0.00659144	0.0612955	Y	Y			Y
ydhY	627		0.192898	0.179973	0.138575	0.0606297	0.0304609	Y	Y	Y			0.159104	0.173221	0.122716	0.0693775	0.0594032	Y	Y	Y	Y	Y
fumD	210		0.328804	0.260317	0.246994	0.0800556	0.0561508	Y	Y	Y			0.279552	0.257797	0.195262	0.103358	0.0998852	Y	Y	Y	Y	Y
rprA	106		0.125016	0.105469	0.0744234	0.00330575	0.00896785	Y	Y				0.102352	0.103074	0.0515273	0.00467101	0.019863	Y	Y
ydiL	357		0.160497	0.153974	0.106003	0.00516525	0.0204584	Y	Y	Y			0.133817	0.137019	0.075155	0.00764068	0.0282639	Y	Y	Y
ydiM	1215		0.208351	0.211713	0.128383	0.018345	0.019733	Y	Y	Y			0.173428	0.199477	0.107906	0.0191356	0.0313884	Y	Y	Y
ydiN	1266		0.301413	0.278044	0.205059	0.0477646	0.0241413	Y	Y	Y			0.266998	0.279137	0.186897	0.045438	0.0408455	Y	Y	Y
ydiB	867		0.0929484	0.0908061	0.0769019	0.0115369	0.0123439	Y	Y				0.0717746	0.0772496	0.0582655	0.011704	0.0177462	Y	Y	Y
ydiF	1596		0.158963	0.164919	0.107758	0.0187892	0.0193075	Y	Y	Y			0.124948	0.15305	0.0858092	0.0192115	0.0341872	Y	Y	Y
ydiP	912		0.243713	0.240029	0.227984	0.0248453	0.0195284	Y	Y	Y			0.223438	0.236776	0.172856	0.0287971	0.0326118	Y	Y	Y
ydiV	714		0.232336	0.214812	0.211981	0.0231031	0.0239321	Y	Y	Y			0.186785	0.212821	0.158472	0.0295382	0.0508835	Y	Y	Y
C_RS29265	1030		0.388617	0.377954	0.33151	0.124243	0.0270407	Y	Y	Y	Y		0.351082	0.385197	0.302511	0.135673	0.0690099	Y	Y	Y	Y	Y
C_RS10020	108		0.106031	0.0957715	0.0658727	0.0235552	0.0198516	Y	Y				0.0876937	0.0880407	0.053406	0.0270065	0.0498537	Y	Y
celF	1353		0.168793	0.165227	0.097771	0.0184914	0.018589	Y	Y	Y			0.141657	0.159725	0.080986	0.0201541	0.0281583	Y	Y	Y
chbR	843		0.297349	0.260462	0.185808	0.0505297	0.0212792	Y	Y	Y			0.250401	0.262384	0.153587	0.0514015	0.0478734	Y	Y	Y
chbC	1359		0.112566	0.110354	0.0960531	0.015627	0.0175335	Y	Y	Y			0.0935902	0.0985295	0.0639694	0.0180407	0.0283079	Y	Y	Y
chbB	321		0.180713	0.154201	0.120442	0.0197233	0.0269663	Y	Y	Y			0.141891	0.145116	0.075639	0.0279301	0.045695	Y	Y	Y
c2163	1944		0.27796	0.245332	0.181533	0.0452958	0.0223417	Y	Y	Y			0.237072	0.244428	0.17246	0.0461467	0.042883	Y	Y	Y
c2164	1701		0.184756	0.189908	0.106667	0.0239542	0.022923	Y	Y	Y			0.154537	0.173822	0.0923435	0.026918	0.0379542	Y	Y	Y
c2165	801		0.672946	0.591434	0.563102	0.385119	0.0926546	Y	Y	Y	Y	Y	0.624988	0.608711	0.547417	0.402424	0.189769	Y	Y	Y	Y	Y
ydjE	1359		0.248884	0.224835	0.182975	0.042952	0.0273058	Y	Y	Y			0.219475	0.221016	0.142766	0.047128	0.0522565	Y	Y	Y
ydjF	759		0.155714	0.133299	0.110112	0.0213441	0.0199469	Y	Y	Y			0.140233	0.12535	0.0976877	0.0249617	0.0401414	Y	Y	Y
ydjH	948		0.180589	0.176361	0.126815	0.0185873	0.0221883	Y	Y	Y			0.150199	0.16858	0.102295	0.020866	0.0399169	Y	Y	Y
ydjI	837		0.234134	0.209309	0.17173	0.0269409	0.0244971	Y	Y	Y			0.193691	0.2005	0.134459	0.02758	0.0408411	Y	Y	Y
ydjJ	1044		0.154026	0.151802	0.127755	0.0179517	0.0239019	Y	Y	Y			0.131067	0.139711	0.0964648	0.0210412	0.0375626	Y	Y	Y
ydjK	1380		0.120178	0.115703	0.104718	0.0154449	0.0212443	Y	Y	Y			0.0981724	0.103121	0.0800935	0.0167093	0.0292012	Y	Y	Y
cdgI	1476		0.475524	0.42765	0.394104	0.155542	0.0383569	Y	Y	Y	Y		0.437191	0.422069	0.391596	0.163029	0.0900892	Y	Y	Y	Y	Y
dgcJ	1491		0.0960454	0.0875964	0.0523183	0.00550477	0.0148364	Y	Y				0.0751489	0.0808261	0.040982	0.00716621	0.0361147	Y	Y
leuE	639		0.085921	0.0838761	0.0657857	0.00303367	0.0178985	Y	Y				0.0729633	0.0755444	0.0424473	0.00403182	0.0354546	Y	Y
yoaC	300		0.169499	0.192487	0.151499	0.00955352	0.0214582	Y	Y	Y			0.148167	0.16541	0.103089	0.0135762	0.0349397	Y	Y	Y
yobD	459		0.194419	0.165298	0.185848	0.0306971	0.077237	Y	Y	Y			0.174628	0.155869	0.119789	0.043178	0.118425	Y	Y	Y		Y
yobF	144		0.154593	0.1324	0.128337	0.0157433	0.0268338	Y	Y	Y			0.116715	0.119851	0.110802	0.0200608	0.157653	Y	Y	Y		Y
yebO	288		0.0859774	0.0773755	0.0748231	0.0123555	0.015585	Y					0.0687197	0.0715273	0.0504308	0.0193381	0.0795804	Y	Y			Y
yobI	66		0.519113	0.39482	0.43527	0.166765	0.071773	Y	Y	Y	Y		0.459648	0.411955	0.276431	0.204291	0.199684	Y	Y	Y	Y	Y
yebB	603		0.283115	0.264365	0.279079	0.0790425	0.0559113	Y	Y	Y			0.258267	0.250477	0.208188	0.0847292	0.104788	Y	Y	Y	Y	Y
torY	1101		0.187373	0.168304	0.170329	0.068346	0.0453066	Y	Y	Y			0.166124	0.152941	0.143924	0.0759424	0.0840823	Y	Y	Y	Y	Y
yecR	324		0.107988	0.0934375	0.0937148	0.0112334	0.021793	Y	Y	Y			0.074901	0.0776208	0.0510063	0.0166306	0.0482782	Y	Y
ftnA	498		0.175392	0.174943	0.165189	0.018838	0.0290635	Y	Y	Y			0.152135	0.164973	0.112946	0.0227601	0.103503	Y	Y	Y		Y
C_RS29280	177		0.204872	0.189517	0.170602	0.018857	0.0296936	Y	Y	Y			0.17931	0.19332	0.115208	0.0259678	0.0751269	Y	Y	Y		Y
yecF	225		0.0945257	0.095385	0.0820894	0.00712839	0.0273081	Y	Y	Y			0.0812579	0.0891251	0.0602196	0.0114514	0.0611503	Y	Y	Y		Y
c2348	1083		0.100297	0.109249	0.0945335	0.0205973	0.0281661	Y	Y	Y			0.0846566	0.0967321	0.0664005	0.028091	0.0597817	Y	Y	Y		Y
C_RS29285	114		0.52637	0.484969	0.399367	0.150717	0.0502148	Y	Y	Y	Y		0.486336	0.486042	0.363304	0.169144	0.136138	Y	Y	Y	Y	Y
ybcM	798		0.446428	0.424885	0.344806	0.106967	0.0459739	Y	Y	Y	Y		0.387085	0.433009	0.314508	0.11668	0.0942919	Y	Y	Y	Y	Y
ybcL	552		0.240466	0.230788	0.178142	0.023787	0.026964	Y	Y	Y			0.198084	0.214843	0.157596	0.0256386	0.0597068	Y	Y	Y		Y
emrE	333		0.12077	0.120995	0.107002	0.00844763	0.0170057	Y	Y	Y			0.0975415	0.112327	0.0738392	0.0114622	0.0332631	Y	Y	Y
fliR	786		0.18232	0.162896	0.14076	0.0641398	0.0290728	Y	Y	Y			0.170075	0.155805	0.109701	0.0676266	0.0480934	Y	Y	Y	Y
rcsA	624		0.310393	0.292797	0.286737	0.0962251	0.0359272	Y	Y	Y	Y		0.27206	0.292551	0.252269	0.0982934	0.0757474	Y	Y	Y	Y	Y
yedR	366		0.0836984	0.0754514	0.0706203	0.0279477	0.0408843	Y					0.05861	0.0656143	0.0409597	0.0417079	0.0962018	Y	Y			Y
c2383	1059		0.115992	0.104594	0.109495	0.0468575	0.0606452	Y	Y	Y			0.0980551	0.0949012	0.0777531	0.0606729	0.119068	Y	Y	Y	Y	Y
hchA	852		0.115698	0.112526	0.0806342	0.0113557	0.0227835	Y	Y				0.0988882	0.108108	0.0676975	0.0131516	0.0524897	Y	Y	Y
hprS	1359		0.375861	0.358956	0.294748	0.0721881	0.0327116	Y	Y	Y			0.33807	0.367439	0.284189	0.079484	0.0895655	Y	Y	Y	Y	Y
hprR	672		0.164555	0.143848	0.107878	0.0116295	0.0225742	Y	Y	Y			0.128829	0.133271	0.0856968	0.0122772	0.057018	Y	Y	Y		Y
hiuH	414		0.292875	0.268349	0.19973	0.0316028	0.0271895	Y	Y	Y			0.263079	0.26697	0.189676	0.0320515	0.0424869	Y	Y	Y
zinT	633		0.299421	0.302128	0.27271	0.0499901	0.0372013	Y	Y	Y			0.271625	0.302178	0.227491	0.0566448	0.0606486	Y	Y	Y	Y	Y
c2393	1821		0.862644	0.779093	0.823461	0.807929	0.395364	Y	Y	Y	Y	Y	0.852126	0.785099	0.830028	0.774357	0.704888	Y	Y	Y	Y	Y
pilV	1464		0.197744	0.187455	0.169111	0.112977	0.0729193	Y	Y	Y	Y		0.172753	0.180645	0.160457	0.112703	0.121642	Y	Y	Y	Y	Y
c2395	558		0.269188	0.235067	0.196613	0.109682	0.0816221	Y	Y	Y	Y	Y	0.238213	0.227515	0.17237	0.123138	0.139601	Y	Y	Y	Y	Y
c2396	306		0.74161	0.748221	0.706766	0.573897	0.333454	Y	Y	Y	Y	Y	0.701951	0.747232	0.728714	0.632551	0.581796	Y	Y	Y	Y	Y
c2397	1503		0.181323	0.166583	0.141957	0.0745338	0.0425374	Y	Y	Y			0.151992	0.16008	0.122442	0.0785331	0.0851957	Y	Y	Y	Y	Y
tcpC	924		0.975048	0.991082	1.11132	0.967585	0.373116	Y	Y	Y	Y	Y	1.0154	1.02069	1.16563	0.956044	0.798469	Y	Y	Y	Y	Y
c2399	510		0.750755	0.645666	0.613529	0.563433	0.176397	Y	Y	Y	Y	Y	0.712695	0.644077	0.607749	0.554162	0.377199	Y	Y	Y	Y	Y
c2400	837		0.940354	0.926915	1.00659	0.800277	0.402054	Y	Y	Y	Y	Y	0.952125	0.929093	0.996218	0.838459	0.753551	Y	Y	Y	Y	Y
C_RS11380	276		0.358196	0.325858	0.329655	0.192684	0.120781	Y	Y	Y	Y	Y	0.329538	0.310697	0.296962	0.216653	0.213273	Y	Y	Y	Y	Y
c2403	474		0.532795	0.477784	0.444391	0.332637	0.131397	Y	Y	Y	Y	Y	0.497276	0.491499	0.465674	0.346929	0.240954	Y	Y	Y	Y	Y
c2404	213		0.624212	0.546745	0.464865	0.393676	0.154188	Y	Y	Y	Y	Y	0.585289	0.5445	0.501403	0.401921	0.266245	Y	Y	Y	Y	Y
c2405	1173		0.720442	0.724251	0.728636	0.591482	0.169396	Y	Y	Y	Y	Y	0.724912	0.732797	0.729568	0.590595	0.348947	Y	Y	Y	Y	Y
c2406	963		0.0915931	0.0825643	0.0676567	0.0228699	0.024797	Y	Y				0.0728556	0.0773731	0.053816	0.0270671	0.0518956	Y	Y
c2408	582		0.704125	0.600568	0.58843	0.525246	0.160591	Y	Y	Y	Y	Y	0.681099	0.627531	0.573378	0.551579	0.427165	Y	Y	Y	Y	Y
c2409	732		0.835285	0.777804	0.812275	0.685208	0.205805	Y	Y	Y	Y	Y	0.837074	0.776462	0.848976	0.737362	0.527721	Y	Y	Y	Y	Y
c2410	480		0.651414	0.596037	0.642087	0.58186	0.179571	Y	Y	Y	Y	Y	0.610315	0.621484	0.644021	0.596929	0.327014	Y	Y	Y	Y	Y
c2411	405		0.101242	0.0934314	0.0845663	0.0335289	0.0270965	Y	Y	Y			0.0842803	0.0868855	0.0567821	0.0434535	0.0892751	Y	Y	Y		Y
c2413	243		0.377941	0.33303	0.316605	0.167868	0.0474108	Y	Y	Y	Y		0.324781	0.332658	0.331101	0.177847	0.0844167	Y	Y	Y	Y	Y
c2414	297		0.732513	0.659727	0.601159	0.458776	0.106984	Y	Y	Y	Y	Y	0.682992	0.65368	0.696735	0.45877	0.198782	Y	Y	Y	Y	Y
c2415	291		0.787185	0.770584	0.65401	0.543374	0.170912	Y	Y	Y	Y	Y	0.723323	0.750935	0.666321	0.567523	0.322173	Y	Y	Y	Y	Y
C_RS11450	219		0.537233	0.504085	0.44214	0.339839	0.094431	Y	Y	Y	Y	Y	0.502198	0.49405	0.453535	0.327851	0.140662	Y	Y	Y	Y	Y
c2437	750		0.279004	0.245234	0.231902	0.127494	0.0668648	Y	Y	Y	Y		0.254359	0.2377	0.216376	0.14206	0.120568	Y	Y	Y	Y	Y
C_RS11565	1051		0.416381	0.376486	0.314731	0.13216	0.0332487	Y	Y	Y	Y		0.374822	0.375842	0.299376	0.128177	0.0587607	Y	Y	Y	Y	Y
yeeN	717		0.361557	0.300703	0.296321	0.135554	0.0416911	Y	Y	Y	Y		0.308933	0.294443	0.254256	0.151313	0.123345	Y	Y	Y	Y	Y
clbS	513		0.200747	0.192423	0.157872	0.0125308	0.020663	Y	Y	Y			0.161023	0.17473	0.11738	0.0148787	0.0623164	Y	Y	Y		Y
clbQ	723		0.115025	0.0964856	0.0884645	0.00532569	0.0195819	Y	Y	Y			0.092746	0.0852664	0.0609585	0.00652955	0.0311463	Y	Y	Y
clbE	249		0.135359	0.123791	0.0867579	0.00376934	0.0119905	Y	Y	Y			0.113543	0.11169	0.0675864	0.00530608	0.0269217	Y	Y	Y
clbD	870		0.151266	0.130384	0.0975293	0.00519826	0.0141574	Y	Y	Y			0.125541	0.12177	0.0691145	0.00579674	0.0308031	Y	Y	Y
clbR	213		0.4581	0.45966	0.399665	0.159143	0.0307981	Y	Y	Y	Y		0.403077	0.444416	0.385123	0.180412	0.244395	Y	Y	Y	Y	Y
clbA	735		0.60272	0.565074	0.52049	0.236865	0.040582	Y	Y	Y	Y		0.55176	0.576096	0.534536	0.249265	0.129955	Y	Y	Y	Y	Y
c2482	2148		0.137386	0.130296	0.116063	0.025721	0.0172335	Y	Y	Y			0.117011	0.124085	0.0906164	0.0275876	0.0393096	Y	Y	Y
c2486	663		0.654388	0.638231	0.640367	0.378592	0.0892088	Y	Y	Y	Y	Y	0.648787	0.665086	0.638309	0.395998	0.390137	Y	Y	Y	Y	Y
C_RS11785	1197		0.109972	0.115962	0.0817252	0.0183391	0.0196144	Y	Y	Y			0.0868924	0.10165	0.0640434	0.0201265	0.0394108	Y	Y	Y
c2489	525		0.378898	0.366719	0.249464	0.101215	0.0378361	Y	Y	Y	Y		0.350835	0.366902	0.272753	0.0930492	0.065639	Y	Y	Y	Y	Y
c2490	774		0.206779	0.204637	0.137691	0.0356313	0.0232694	Y	Y	Y			0.183342	0.182544	0.127961	0.039824	0.0712058	Y	Y	Y		Y
c2492	1215		0.344712	0.322701	0.245832	0.067852	0.0254318	Y	Y	Y			0.29957	0.317606	0.234689	0.0720552	0.0629017	Y	Y	Y	Y	Y
c2493	759		0.41511	0.388368	0.271536	0.0643718	0.027608	Y	Y	Y			0.354326	0.402589	0.262512	0.0627463	0.0556406	Y	Y	Y	Y	Y
c2524	678		0.199797	0.205597	0.208026	0.0192086	0.0289612	Y	Y	Y			0.16742	0.191988	0.169995	0.0242695	0.0467996	Y	Y	Y
c2525	411		0.097619	0.0895632	0.0871173	0.00697984	0.0102025	Y	Y	Y			0.0827241	0.082968	0.0633834	0.00721826	0.0193041	Y	Y	Y
ugd	1167		0.141985	0.171399	0.102583	0.0318186	0.0201422	Y	Y	Y			0.122741	0.166461	0.0878933	0.0296487	0.0565031	Y	Y	Y		Y
cpsB	1440	RfaH-bound	0.514757	0.55562	0.453213	0.376666	0.10887	Y	Y	Y	Y	Y	0.479775	0.571704	0.495926	0.349329	0.204767	Y	Y	Y	Y	Y
c2559	1206	RfaH-bound	0.875846	0.952612	0.864135	0.804949	0.595587	Y	Y	Y	Y	Y	0.887025	0.946458	0.896158	0.85708	1.15004	Y	Y	Y	Y	Y
galE_1	1008	RfaH-bound	0.742306	0.803972	0.69278	0.782196	0.457005	Y	Y	Y	Y	Y	0.725406	0.817012	0.771754	0.741142	0.845803	Y	Y	Y	Y	Y
c2561	1146	RfaH-bound	1.02601	1.13513	1.1088	1.16768	0.984796	Y	Y	Y	Y	Y	1.0629	1.13775	1.06997	1.22979	1.78534	Y	Y	Y	Y	Y
c2562	1032	RfaH-bound	0.776998	0.816587	0.767893	0.724324	0.582552	Y	Y	Y	Y	Y	0.774347	0.802405	0.816447	0.710811	1.04577	Y	Y	Y	Y	Y
c2563	861	RfaH-bound	0.822493	0.982957	0.868382	0.646715	0.421196	Y	Y	Y	Y	Y	0.825447	0.960425	0.843836	0.689518	0.887574	Y	Y	Y	Y	Y
wzy	1344	RfaH-bound	0.960942	0.951835	0.980045	0.784773	0.532528	Y	Y	Y	Y	Y	0.975859	0.965353	0.992171	0.820016	0.977661	Y	Y	Y	Y	Y
wzx	1257	RfaH-bound	1.01249	1.03058	1.04259	0.902895	0.604894	Y	Y	Y	Y	Y	1.00193	1.00935	1.03662	0.912533	1.08888	Y	Y	Y	Y	Y
wcaM	1395		0.141456	0.116767	0.109981	0.0270809	0.0184495	Y	Y	Y			0.122272	0.106644	0.0929581	0.0278117	0.0288404	Y	Y	Y
wcaF	549		0.31008	0.276783	0.200732	0.11081	0.0266431	Y	Y	Y	Y		0.271056	0.263926	0.195589	0.103311	0.0583558	Y	Y	Y	Y	Y
wcaE	747		0.385918	0.377513	0.258801	0.173035	0.0264339	Y	Y	Y	Y		0.348698	0.383634	0.280155	0.161809	0.0465532	Y	Y	Y	Y
wcaD	1218		0.361036	0.308747	0.260645	0.161494	0.029596	Y	Y	Y	Y		0.329961	0.315944	0.244098	0.157275	0.0473761	Y	Y	Y	Y
C_RS29790	150		0.824307	0.819383	0.886281	0.42275	0.139424	Y	Y	Y	Y	Y	0.839486	0.877899	0.73739	0.420938	0.254578	Y	Y	Y	Y	Y
yegP	333		0.159026	0.155785	0.124654	0.0383653	0.0183356	Y	Y	Y			0.119329	0.132331	0.0993269	0.0427825	0.0542148	Y	Y	Y
c2607	606		0.463805	0.427316	0.339986	0.196565	0.0342648	Y	Y	Y	Y		0.409777	0.398037	0.376362	0.177213	0.0816047	Y	Y	Y	Y	Y
c2608	2109		0.462625	0.446233	0.370176	0.219717	0.0504915	Y	Y	Y	Y		0.427899	0.437389	0.39235	0.225445	0.129691	Y	Y	Y	Y	Y
c2609	717		0.305353	0.274967	0.197838	0.0985235	0.0301959	Y	Y	Y	Y		0.261952	0.266587	0.189608	0.0988276	0.0785946	Y	Y	Y	Y	Y
c2610	1215		0.604327	0.520684	0.497824	0.399485	0.0763906	Y	Y	Y	Y		0.577818	0.551409	0.517252	0.384008	0.169575	Y	Y	Y	Y	Y
c2613	318		0.786364	0.785743	0.623479	0.455357	0.0841564	Y	Y	Y	Y	Y	0.771999	0.806744	0.68076	0.480563	0.242767	Y	Y	Y	Y	Y
yegS	900		0.131046	0.124284	0.100554	0.0257464	0.0234461	Y	Y	Y			0.110999	0.112956	0.0880441	0.029509	0.0477238	Y	Y	Y
c2615	774		0.204494	0.1765	0.14927	0.0353557	0.0227765	Y	Y	Y			0.183913	0.173606	0.13552	0.0333511	0.0432042	Y	Y	Y
gatD	1041		0.11817	0.114817	0.0822747	0.0140348	0.0203352	Y	Y	Y			0.0979592	0.109012	0.0698863	0.0145378	0.0349661	Y	Y	Y
gatB	285		0.305351	0.262177	0.213549	0.0559967	0.0278917	Y	Y	Y			0.254572	0.253186	0.186577	0.055944	0.0488151	Y	Y	Y	Y
gatA	453		0.23068	0.203209	0.167177	0.0380725	0.0246947	Y	Y	Y			0.189422	0.201421	0.142104	0.036396	0.037567	Y	Y	Y
gatZ	1263		0.0854748	0.0830124	0.0682932	0.00962523	0.0148503	Y	Y				0.0698568	0.0770126	0.0481896	0.0106878	0.0227146	Y	Y
rcnB	339		0.0985498	0.081428	0.0806213	0.0170046	0.0164779	Y					0.072618	0.0684838	0.0514491	0.0229632	0.0390984	Y	Y
yehA	1035		0.512144	0.462113	0.412449	0.190604	0.0508287	Y	Y	Y	Y		0.473709	0.472535	0.402632	0.188811	0.118311	Y	Y	Y	Y	Y
yehB	2481		0.191778	0.18029	0.136096	0.0732623	0.0250691	Y	Y	Y			0.158533	0.174439	0.122716	0.0676789	0.0429006	Y	Y	Y	Y
yehC	675		0.685019	0.66157	0.611663	0.587542	0.0931708	Y	Y	Y	Y	Y	0.633597	0.70157	0.718872	0.526748	0.162203	Y	Y	Y	Y	Y
yehD	543		0.721916	0.6086	0.574028	0.498975	0.103652	Y	Y	Y	Y	Y	0.678411	0.625501	0.602672	0.470409	0.178367	Y	Y	Y	Y	Y
C_RS12550	317		0.245781	0.240029	0.211394	0.0322228	0.0290217	Y	Y	Y			0.226004	0.238248	0.154087	0.0377423	0.0616783	Y	Y	Y		Y
yohP	84		0.217628	0.227688	0.221213	0.019433	0.0266083	Y	Y	Y			0.196341	0.207089	0.160288	0.0218035	0.0807862	Y	Y	Y		Y
sanA	720		0.141561	0.13219	0.105812	0.0127379	0.0192261	Y	Y	Y			0.115004	0.117437	0.08436	0.0171575	0.0400886	Y	Y	Y
yeiS	240		0.297432	0.250334	0.240089	0.0322792	0.0311631	Y	Y	Y			0.251276	0.241614	0.201944	0.0438375	0.0474905	Y	Y	Y
mglA	1521		0.207503	0.199836	0.140384	0.00661458	0.019254	Y	Y	Y			0.175826	0.197402	0.123525	0.00799011	0.0309087	Y	Y	Y
rihB	942		0.104161	0.095905	0.0796496	0.00952495	0.0138342	Y	Y				0.0850233	0.0928328	0.0646922	0.012413	0.0253814	Y	Y	Y
yeiL	699		0.260312	0.227155	0.205106	0.0248455	0.0204886	Y	Y	Y			0.232576	0.216074	0.174452	0.0292405	0.0422669	Y	Y	Y
psuG	941		0.176664	0.18041	0.116162	0.0103785	0.0177636	Y	Y	Y			0.14895	0.174196	0.105515	0.0115609	0.0255399	Y	Y	Y
psuK	942		0.234168	0.208297	0.167685	0.0159951	0.0194447	Y	Y	Y			0.201978	0.203578	0.14391	0.0194054	0.0327658	Y	Y	Y
yfaL	3759		0.105659	0.093726	0.098045	0.0561085	0.0233601	Y	Y	Y			0.0892942	0.0919507	0.0851835	0.0566568	0.0371621	Y	Y	Y	Y
nudI	426		0.110839	0.107851	0.0788615	0.0136026	0.0169034	Y	Y				0.0897369	0.0975456	0.0540017	0.0181372	0.0360619	Y	Y
ais	603		0.146523	0.148505	0.109707	0.0217896	0.0186239	Y	Y	Y			0.11866	0.128897	0.0825288	0.0281526	0.0656566	Y	Y	Y		Y
yfbL	963		0.390489	0.36997	0.339479	0.171456	0.0667694	Y	Y	Y	Y		0.366991	0.372344	0.327896	0.18933	0.119539	Y	Y	Y	Y	Y
yfbM	504		0.135551	0.133279	0.123537	0.0678783	0.0262665	Y	Y	Y			0.120257	0.130126	0.106062	0.0725398	0.0387771	Y	Y	Y	Y
c2884	567		0.139845	0.128673	0.13175	0.083002	0.0686946	Y	Y	Y	Y		0.117335	0.112445	0.0933527	0.102751	0.124806	Y	Y	Y	Y	Y
c2893	519		0.193831	0.195783	0.157086	0.0418747	0.0193842	Y	Y	Y			0.1545	0.17245	0.135536	0.0354033	0.043213	Y	Y	Y
c2895	7952		0.116208	0.109443	0.0843922	0.0517378	0.018138	Y	Y	Y			0.0997021	0.104548	0.0780583	0.0487628	0.0415584	Y	Y	Y
c2896	621		0.541761	0.501124	0.454876	0.345209	0.117068	Y	Y	Y	Y	Y	0.501677	0.527716	0.457817	0.360154	0.217436	Y	Y	Y	Y	Y
ipuA	630		0.836089	0.729254	0.774255	0.765926	0.226924	Y	Y	Y	Y	Y	0.830488	0.720733	0.806686	0.730827	0.467022	Y	Y	Y	Y	Y
ipuB	570		0.912147	0.960623	0.884664	1.24538	0.611781	Y	Y	Y	Y	Y	0.934669	0.941487	0.949582	1.14741	1.08744	Y	Y	Y	Y	Y
dsdC	948		0.133866	0.13895	0.132734	0.091466	0.061538	Y	Y	Y	Y		0.118042	0.12227	0.0952601	0.0968929	0.109848	Y	Y	Y	Y	Y
emrY	1539		0.37365	0.35711	0.252795	0.12919	0.0332813	Y	Y	Y	Y		0.326831	0.358585	0.249949	0.117806	0.0626069	Y	Y	Y	Y	Y
emrK	1164		0.342616	0.31351	0.245766	0.154602	0.0352204	Y	Y	Y	Y		0.292412	0.329005	0.235982	0.149327	0.0749728	Y	Y	Y	Y	Y
evgA	615		0.393339	0.349424	0.283691	0.17846	0.0360179	Y	Y	Y	Y		0.353148	0.355907	0.280772	0.170615	0.105919	Y	Y	Y	Y	Y
evgS	3594		0.38991	0.356187	0.284739	0.142916	0.0296867	Y	Y	Y	Y		0.34686	0.362574	0.281929	0.136478	0.0694852	Y	Y	Y	Y	Y
yfdE	1146		0.226406	0.207224	0.149847	0.0207676	0.0210792	Y	Y	Y			0.200075	0.201986	0.12097	0.0243542	0.043015	Y	Y	Y
yfdV	945		0.259227	0.242516	0.199345	0.0517074	0.0256875	Y	Y	Y			0.223127	0.232995	0.167879	0.0514376	0.045761	Y	Y	Y
oxc	1695		0.124413	0.114458	0.0963497	0.015211	0.0189727	Y	Y	Y			0.103507	0.106612	0.0737876	0.017372	0.0363172	Y	Y	Y
frc	1251		0.175077	0.165998	0.135964	0.0499649	0.0247761	Y	Y	Y			0.148981	0.15977	0.124544	0.0510996	0.0567452	Y	Y	Y		Y
yfdX	633		0.215433	0.201274	0.183679	0.0656763	0.035318	Y	Y	Y			0.185148	0.193026	0.155634	0.0730905	0.0760246	Y	Y	Y	Y	Y
ypdI	276		0.334767	0.303561	0.325637	0.203026	0.053256	Y	Y	Y	Y		0.304032	0.326453	0.277844	0.209281	0.115503	Y	Y	Y	Y	Y
xapR	885		0.101528	0.101053	0.0859731	0.0166706	0.0142923	Y	Y	Y			0.0905464	0.0938802	0.0694812	0.0213116	0.0439612	Y	Y	Y
c2938	159		0.587574	0.558038	0.467816	0.120621	0.0373408	Y	Y	Y	Y		0.569643	0.591661	0.431148	0.135098	0.0810062	Y	Y	Y	Y	Y
xapA	834		0.0840283	0.073029	0.0619342	0.011221	0.0111604	Y					0.0671421	0.0675599	0.0420038	0.0137562	0.0121486	Y	Y
c2941	765		0.148499	0.138104	0.11187	0.0209322	0.0144434	Y	Y	Y			0.124612	0.129599	0.0916877	0.0232517	0.0207563	Y	Y	Y
eutP	480		0.13367	0.124508	0.139495	0.0219287	0.0205328	Y	Y	Y			0.10479	0.1118	0.097224	0.0272801	0.0298261	Y	Y	Y
eutS	336		0.1613	0.142424	0.14921	0.0244699	0.0239716	Y	Y	Y			0.128342	0.125883	0.0937885	0.0342407	0.0291264	Y	Y	Y
ypfM	60		0.114162	0.106226	0.100185	0.00734758	0.0169475	Y	Y	Y			0.0882862	0.09291	0.0633157	0.0101203	0.0458579	Y	Y	Y
yffB	357		0.0972088	0.0862812	0.0868949	0.0057016	0.0208816	Y	Y	Y			0.0744605	0.0771364	0.0423223	0.00957317	0.0450085	Y	Y
c3022	153		0.36302	0.308219	0.347232	0.123218	0.054665	Y	Y	Y	Y		0.323562	0.307943	0.219599	0.139917	0.21381	Y	Y	Y	Y	Y
yfgG	192		0.159396	0.133508	0.130245	0.0455869	0.03825	Y	Y	Y			0.12129	0.120351	0.0812396	0.0677449	0.247885	Y	Y	Y	Y	Y
yfgH	519		0.180356	0.159839	0.14566	0.0385966	0.031935	Y	Y	Y			0.144236	0.143557	0.110052	0.0502021	0.0628357	Y	Y	Y		Y
sinH	2178		0.116115	0.111474	0.112123	0.0630524	0.0332068	Y	Y	Y			0.100309	0.100758	0.0901645	0.0664288	0.0638963	Y	Y	Y	Y	Y
c3032	216		0.406683	0.330653	0.422177	0.206746	0.0895646	Y	Y	Y	Y	Y	0.366632	0.327321	0.255961	0.257288	0.183393	Y	Y	Y	Y	Y
yphF	984		0.14419	0.153035	0.104396	0.00779236	0.0143876	Y	Y	Y			0.118472	0.137509	0.0868973	0.0097217	0.019841	Y	Y	Y
yfhL	261		0.130953	0.111996	0.119085	0.0119369	0.0174381	Y	Y	Y			0.109085	0.101206	0.0620453	0.0197926	0.0489471	Y	Y	Y
shoB	81		0.234299	0.208993	0.188965	0.0141431	0.0226649	Y	Y	Y			0.190133	0.198808	0.119305	0.0227661	0.0679933	Y	Y	Y		Y
yfiL	366		0.0827269	0.0807161	0.0726862	0.00248329	0.0127019	Y					0.0574397	0.0699538	0.0460783	0.00445298	0.0300682	Y	Y
yfiR	519		0.0889915	0.0839516	0.0761461	0.0034181	0.014562	Y	Y				0.0732179	0.0768398	0.0525951	0.00637245	0.0368804	Y	Y
c3143	921		0.195942	0.178679	0.141324	0.0193249	0.0142481	Y	Y	Y			0.165492	0.169535	0.130896	0.0183048	0.0319737	Y	Y	Y
c3144	248		0.173417	0.155261	0.122366	0.0139239	0.0149433	Y	Y	Y			0.134936	0.148539	0.102755	0.0160162	0.0336063	Y	Y	Y
C_RS29385	114		0.585479	0.575294	0.449574	0.24651	0.0403658	Y	Y	Y	Y		0.543972	0.581027	0.41284	0.257183	0.120203	Y	Y	Y	Y	Y
ydfK	234		0.614846	0.526566	0.456652	0.230548	0.0461831	Y	Y	Y	Y		0.56159	0.515676	0.431486	0.25336	0.104722	Y	Y	Y	Y	Y
c3146	591		0.152447	0.1534	0.11591	0.0349743	0.0237763	Y	Y	Y			0.120416	0.146126	0.102579	0.0442923	0.0726405	Y	Y	Y		Y
c3148	1041		0.0878892	0.0925823	0.0586322	0.00719033	0.0119881	Y	Y				0.068961	0.0857905	0.0421107	0.00882544	0.0206859	Y	Y
c3149	282		0.268408	0.245916	0.171319	0.0480074	0.0149968	Y	Y	Y			0.216065	0.24936	0.162817	0.0455681	0.0255883	Y	Y	Y
c3150	2400		0.248788	0.223388	0.184358	0.0816759	0.0152153	Y	Y	Y	Y		0.218723	0.226235	0.17892	0.0768139	0.0287656	Y	Y	Y	Y
C_RS15105	207		0.141389	0.133098	0.120422	0.020238	0.0166616	Y	Y	Y			0.11085	0.121966	0.0917778	0.0248598	0.0443748	Y	Y	Y
gnsB	174		0.73861	0.59498	0.563074	0.220585	0.0280893	Y	Y	Y	Y		0.678285	0.600821	0.559822	0.223485	0.108616	Y	Y	Y	Y	Y
C_RS15115	156		0.389716	0.351895	0.308565	0.0789973	0.0183472	Y	Y	Y			0.324581	0.355811	0.277745	0.090733	0.057062	Y	Y	Y	Y	Y
ynfQ	189		0.35367	0.2973	0.250175	0.0649205	0.0271221	Y	Y	Y			0.304894	0.288629	0.23045	0.0723002	0.0971655	Y	Y	Y	Y	Y
cspI	213		0.418286	0.395275	0.28246	0.112619	0.0274895	Y	Y	Y	Y		0.361336	0.381485	0.294808	0.128986	0.106464	Y	Y	Y	Y	Y
rzpQ	498		0.16944	0.154063	0.135147	0.0455179	0.0206305	Y	Y	Y			0.145181	0.142067	0.104546	0.0588064	0.040643	Y	Y	Y	Y
essQ	216		0.150907	0.155322	0.106982	0.0331455	0.0198655	Y	Y	Y			0.119471	0.132964	0.0795501	0.0427565	0.040335	Y	Y	Y
cspB	216		0.432741	0.368698	0.336251	0.128672	0.0292798	Y	Y	Y	Y		0.374112	0.368985	0.326583	0.125555	0.0990182	Y	Y	Y	Y	Y
cspF	213		0.179848	0.160861	0.11593	0.022652	0.0206584	Y	Y	Y			0.148743	0.143516	0.103762	0.0288168	0.0699913	Y	Y	Y		Y
C_RS29395	90		0.190877	0.157776	0.14698	0.0190869	0.0176009	Y	Y	Y			0.165381	0.154926	0.107023	0.0254101	0.0715579	Y	Y	Y		Y
C_RS15215	363		0.144957	0.132151	0.123742	0.057454	0.0187332	Y	Y	Y			0.11724	0.121848	0.0981459	0.0625	0.031802	Y	Y	Y	Y
yfdQ	825		0.296045	0.287826	0.220217	0.137481	0.0265618	Y	Y	Y	Y		0.255532	0.276613	0.220686	0.123544	0.0382447	Y	Y	Y	Y
yfdR	525		0.267806	0.257716	0.253284	0.154075	0.0461529	Y	Y	Y	Y		0.239323	0.249764	0.216225	0.155568	0.0879373	Y	Y	Y	Y	Y
c3203	867		0.922012	0.867147	0.862165	0.550065	0.171638	Y	Y	Y	Y	Y	0.897792	0.884725	0.83415	0.601682	0.365691	Y	Y	Y	Y	Y
C_RS27390	207		0.220776	0.218255	0.179562	0.0470329	0.0411958	Y	Y	Y			0.188211	0.202797	0.145026	0.0566042	0.0798928	Y	Y	Y	Y	Y
c3205	384		0.0929448	0.0750922	0.0717967	0.0082192	0.011851	Y					0.0743476	0.0706236	0.0708165	0.0100962	0.0663783	Y	Y	Y		Y
c3206	816		0.13751	0.123177	0.118838	0.014235	0.0158687	Y	Y	Y			0.116496	0.114051	0.106777	0.0179341	0.0794659	Y	Y	Y		Y
ygaP	525		0.158827	0.157617	0.0497512	0.029924	0.0243901	Y	Y				0.138953	0.144008	0.0288109	0.0288603	0.0726669	Y	Y			Y
proV	1203		0.154304	0.156208	0.106244	0.0273251	0.0204793	Y	Y	Y			0.133945	0.14298	0.0904173	0.0301142	0.0568904	Y	Y	Y		Y
pphB	657		0.254247	0.237026	0.221435	0.0238081	0.0236159	Y	Y	Y			0.223876	0.225791	0.183902	0.025851	0.0425573	Y	Y	Y
c3302	1044		0.617303	0.534064	0.564602	0.391013	0.153097	Y	Y	Y	Y	Y	0.588113	0.569915	0.633079	0.400654	0.25776	Y	Y	Y	Y	Y
c3304	552		0.172815	0.175244	0.161813	0.0679924	0.0613683	Y	Y	Y			0.14635	0.161867	0.138162	0.0830538	0.106671	Y	Y	Y	Y	Y
ygcU	1455		0.082896	0.0808787	0.07243	0.020374	0.0119161	Y					0.0675974	0.0777441	0.0602196	0.0217714	0.0227542	Y	Y	Y
ygcW	786		0.319141	0.312864	0.266517	0.0765434	0.0257387	Y	Y	Y			0.274536	0.308611	0.276374	0.0741727	0.0485511	Y	Y	Y	Y
yqcE	1278		0.135246	0.129192	0.119307	0.0366363	0.0148666	Y	Y	Y			0.119227	0.122054	0.109444	0.0363887	0.0256587	Y	Y	Y
queE	672		0.0996628	0.0847111	0.0787101	0.0109168	0.0163035	Y	Y				0.0721502	0.0717185	0.0488349	0.0148755	0.0397321	Y	Y
c3337	603		0.266558	0.257653	0.249764	0.0448245	0.029117	Y	Y	Y			0.229897	0.242526	0.178078	0.056098	0.0516404	Y	Y	Y	Y
c3338	894		0.0887013	0.0789507	0.0742913	0.00620299	0.0174219	Y					0.0633192	0.0681344	0.0513366	0.00788442	0.027837	Y	Y
c3340	1155		0.111391	0.102612	0.090408	0.00721358	0.0188704	Y	Y	Y			0.0901324	0.0954491	0.0666785	0.00859851	0.0294389	Y	Y	Y
c3342	873		0.12111	0.115841	0.104496	0.00608	0.0174033	Y	Y	Y			0.0992829	0.107399	0.0773019	0.00785269	0.0381566	Y	Y	Y
fucP_1	1317		0.244744	0.206518	0.219958	0.0932716	0.0337742	Y	Y	Y	Y		0.210562	0.205909	0.217422	0.0891667	0.0546328	Y	Y	Y	Y
c5568	77		0.0969725	0.0850512	0.090819	0.0497287	0.0408913	Y	Y	Y			0.0977813	0.0769376	0.118835	0.110242	0.364406	Y	Y	Y	Y	Y
tssB	501		0.323109	0.301657	0.307722	0.164884	0.0655953	Y	Y	Y	Y		0.282382	0.291225	0.312831	0.163295	0.12067	Y	Y	Y	Y	Y
c3394	843		0.118705	0.111213	0.0927076	0.0158375	0.0197516	Y	Y	Y			0.0898262	0.0961478	0.0669097	0.0199027	0.0492728	Y	Y	Y
c3405	948		0.310968	0.281619	0.212986	0.104393	0.0206328	Y	Y	Y	Y		0.278944	0.277664	0.23039	0.096639	0.0401282	Y	Y	Y	Y
c3406	597		0.480838	0.45285	0.351866	0.281004	0.0393055	Y	Y	Y	Y		0.436327	0.463686	0.363633	0.261393	0.0753689	Y	Y	Y	Y	Y
c3407	1176		0.543173	0.487326	0.428088	0.268768	0.04782	Y	Y	Y	Y		0.493925	0.492007	0.430971	0.261987	0.100382	Y	Y	Y	Y	Y
c3408	1581		0.251891	0.261748	0.205291	0.085212	0.0381523	Y	Y	Y	Y		0.226498	0.252809	0.196051	0.0907755	0.0610843	Y	Y	Y	Y	Y
c3409	825		0.735702	0.714257	0.697711	0.434756	0.130646	Y	Y	Y	Y	Y	0.708741	0.733285	0.715614	0.442533	0.218906	Y	Y	Y	Y	Y
yqeG	1230		0.0962373	0.0857484	0.0731664	0.00363232	0.0144481	Y	Y				0.0744081	0.0771684	0.0547015	0.00508836	0.0226882	Y	Y
ygeV	1779		0.152373	0.130051	0.125826	0.0237852	0.0146387	Y	Y	Y			0.129949	0.123715	0.105903	0.0246916	0.0260767	Y	Y	Y
mocA	579		0.27788	0.257813	0.246333	0.0365569	0.023302	Y	Y	Y			0.231051	0.239055	0.218057	0.0386478	0.0606706	Y	Y	Y		Y
c3466	126		0.119114	0.127379	0.0995147	0.00510118	0.0148108	Y	Y	Y			0.103974	0.114833	0.0718572	0.00617156	0.0128835	Y	Y	Y
C_RS29425	72		0.119104	0.134238	0.113459	0.00504864	0.0142365	Y	Y	Y			0.0972862	0.118194	0.077999	0.00645497	0.0205495	Y	Y	Y
C_RS29435	84		0.106779	0.119244	0.122493	0.0044523	0.0188332	Y	Y	Y			0.0905501	0.104797	0.058746	0.00946177	0.02374	Y	Y	Y
yggP	1278		0.102811	0.101913	0.074143	0.015222	0.0135669	Y	Y				0.0888743	0.0914132	0.0665053	0.0145531	0.0220325	Y	Y	Y
cmtA	1389		0.107537	0.100304	0.10126	0.0469837	0.0232834	Y	Y	Y			0.0914673	0.0923702	0.0904313	0.0440174	0.0336019	Y	Y	Y
cmtB	444		0.584814	0.5014	0.512394	0.251257	0.1178	Y	Y	Y	Y	Y	0.541726	0.503323	0.527142	0.278472	0.209594	Y	Y	Y	Y	Y
c3523	732		0.176232	0.163557	0.159993	0.0384514	0.0218418	Y	Y	Y			0.147009	0.154681	0.107143	0.0416225	0.0439612	Y	Y	Y
c3557	1044		0.0868997	0.0836365	0.0709458	0.0113963	0.0129809	Y	Y				0.073834	0.0762975	0.051711	0.0117827	0.0397189	Y	Y
c3566	599		0.256975	0.265457	0.148867	0.0270262	0.0192308	Y	Y	Y			0.215717	0.265287	0.12915	0.0290717	0.0490748	Y	Y	Y
c3567	744		0.317404	0.332027	0.1795	0.041691	0.0221767	Y	Y	Y			0.280681	0.328858	0.170103	0.0411693	0.0437455	Y	Y	Y
c3568	243		0.339188	0.340215	0.227661	0.0669016	0.0258666	Y	Y	Y			0.296938	0.330704	0.228028	0.0722942	0.0636059	Y	Y	Y	Y	Y
hlyC	513	RfaH bound	0.879563	0.833745	0.756731	0.498996	0.105554	Y	Y	Y	Y	Y	0.845935	0.865637	0.837249	0.511674	0.297252	Y	Y	Y	Y	Y
hlyA	3075	RfaH bound	0.463717	0.457406	0.322525	0.144593	0.0248598	Y	Y	Y	Y		0.42094	0.470296	0.342846	0.139362	0.0946967	Y	Y	Y	Y	Y
hlyB	2124	RfaH bound	0.617326	0.603574	0.509811	0.242963	0.0335603	Y					0.570379	0.615708	0.551902	0.232774	0.0918099	Y	Y
hlyD_1	1437	RfaH bound	0.483071	0.429279	0.344258	0.143087	0.0227137	Y	Y	Y	Y		0.436529	0.429419	0.363917	0.13514	0.060895	Y	Y	Y	Y	Y
papX	552		0.3376	0.32855	0.24909	0.0422845	0.0195284	Y	Y	Y			0.301044	0.328312	0.211838	0.0455012	0.063311	Y	Y	Y		Y
papG-II	1011		0.309492	0.285999	0.21958	0.0598204	0.0210304	Y	Y	Y			0.264112	0.284795	0.20149	0.0616491	0.0545184	Y	Y	Y	Y
papF	501		0.350011	0.308886	0.253636	0.0725612	0.0265083	Y	Y	Y			0.303749	0.317468	0.229456	0.0722662	0.0584438	Y	Y	Y	Y	Y
papE	522		0.402277	0.347867	0.286608	0.0813401	0.0240065	Y	Y	Y			0.353019	0.360071	0.260135	0.080649	0.0767859	Y	Y	Y	Y	Y
c3589	735		0.114569	0.113086	0.0861343	0.00669072	0.0186007	Y	Y	Y			0.0890227	0.0973457	0.0608147	0.00907331	0.0482342	Y	Y	Y
papH	588		0.226024	0.2076	0.154856	0.0231346	0.026406	Y	Y	Y			0.180746	0.191818	0.140497	0.0244926	0.0383063	Y	Y	Y
c3592	567		0.271644	0.253148	0.190686	0.0563359	0.0291403	Y	Y	Y			0.222215	0.244765	0.155533	0.0598154	0.0832109	Y	Y	Y	Y	Y
C_RS17045	315		0.331728	0.34083	0.252394	0.0949593	0.0489593	Y	Y	Y	Y		0.278502	0.312138	0.230794	0.104278	0.0735998	Y	Y	Y	Y	Y
papI	234		0.371376	0.329252	0.338138	0.102137	0.0493778	Y	Y	Y	Y		0.327943	0.31217	0.270274	0.109289	0.0953877	Y	Y	Y	Y	Y
c3599	261		0.253783	0.211296	0.182836	0.0208835	0.0187286	Y	Y	Y			0.221828	0.209457	0.155468	0.0241178	0.0693796	Y	Y	Y		Y
c3600	561		0.295803	0.270169	0.215482	0.0297096	0.0253434	Y	Y	Y			0.256613	0.248822	0.182902	0.0367308	0.10877	Y	Y	Y		Y
c3601	429		0.321112	0.304539	0.282681	0.0380178	0.0272942	Y	Y	Y			0.277456	0.296598	0.220194	0.0468275	0.109853	Y	Y	Y		Y
c3618	582		0.149655	0.144669	0.112621	0.0118532	0.0212187	Y	Y	Y			0.126764	0.132026	0.0840472	0.0155709	0.0444408	Y	Y	Y
sat	3888		0.422653	0.377522	0.369865	0.227039	0.0557113	Y	Y	Y	Y		0.394306	0.387656	0.398703	0.225982	0.130791	Y	Y	Y	Y	Y
c3622	144		0.271466	0.261608	0.235961	0.136921	0.0408285	Y	Y	Y	Y		0.238044	0.258205	0.204421	0.148923	0.0868767	Y	Y	Y	Y	Y
c3630	987		0.193065	0.169412	0.132533	0.0116787	0.0187541	Y	Y	Y			0.157537	0.164137	0.0959913	0.0151574	0.0466544	Y	Y	Y
C_RS17245	728		0.327278	0.29912	0.244257	0.0346729	0.0171893	Y	Y	Y			0.285101	0.285522	0.205601	0.0438302	0.139738	Y	Y	Y		Y
c3633	939		0.573116	0.514118	0.532438	0.179254	0.0263572	Y	Y	Y	Y		0.533429	0.517281	0.554739	0.196031	0.236271	Y	Y	Y	Y	Y
c3634	1110		0.614198	0.575659	0.537687	0.33499	0.0500707	Y	Y	Y	Y		0.569539	0.584602	0.583044	0.329143	0.140196	Y	Y	Y	Y	Y
c3635	711		0.773862	0.71259	0.672262	0.470844	0.0786576	Y	Y	Y	Y		0.728496	0.733251	0.661505	0.48705	0.168787	Y	Y	Y	Y	Y
c3636	831		0.731297	0.662973	0.559308	0.451071	0.0511844	Y	Y	Y	Y		0.675077	0.692546	0.6123	0.41685	0.111468	Y	Y	Y	Y	Y
c3637	1473		0.480591	0.441482	0.324637	0.225696	0.0296936	Y	Y	Y	Y		0.426022	0.441384	0.352678	0.213059	0.0818907	Y	Y	Y	Y	Y
c3638	876		0.633036	0.594199	0.530739	0.421252	0.0439464	Y	Y	Y	Y		0.591903	0.607042	0.592739	0.408264	0.093535	Y	Y	Y	Y	Y
c3639	918		0.562391	0.553772	0.474017	0.356839	0.0405727	Y	Y	Y	Y		0.526531	0.566449	0.52406	0.343431	0.100462	Y	Y	Y	Y	Y
c3652	1491		0.276908	0.244177	0.184926	0.0928238	0.0201004	Y	Y	Y	Y		0.241352	0.240135	0.196669	0.0886513	0.0491672	Y	Y	Y	Y
c3681	396		0.104742	0.0854249	0.0906369	0.00752986	0.0221767	Y	Y	Y			0.0800699	0.0797995	0.0612435	0.0103187	0.0640767	Y	Y	Y		Y
c3682	935		0.142746	0.127602	0.12395	0.0128057	0.0201097	Y	Y	Y			0.12165	0.118665	0.0977464	0.0147384	0.0535679	Y	Y	Y
c3691	1239		0.116108	0.138636	0.114971	0.0696157	0.0433093	Y	Y	Y			0.0980772	0.127134	0.0864867	0.0778441	0.078775	Y	Y	Y	Y	Y
c3692	996	RfaH bound	0.70052	0.967695	0.756751	0.736064	0.352087	Y	Y	Y	Y	Y	0.684836	0.931024	0.708391	0.767516	0.672402	Y	Y	Y	Y	Y
c3693	1029	RfaH bound	1.18793	1.29059	1.26408	1.39833	0.639559	Y	Y	Y	Y	Y	1.18975	1.25563	1.18638	1.41743	1.21766	Y	Y	Y	Y	Y
c3694	3801	RfaH bound	0.694815	0.779791	0.728833	0.640843	0.454573	Y	Y	Y	Y	Y	0.681616	0.768387	0.711263	0.672687	0.852694	Y	Y	Y	Y	Y
c3695	1236	RfaH bound	0.796648	0.816327	0.829109	0.643364	0.581859	Y	Y	Y	Y	Y	0.792979	0.792028	0.799987	0.718408	1.08675	Y	Y	Y	Y	Y
c3696	396	RfaH bound	0.555334	0.591169	0.601158	0.378459	0.355259	Y	Y	Y	Y	Y	0.559058	0.553202	0.588484	0.421707	0.639423	Y	Y	Y	Y	Y
c3697	672	RfaH bound	0.202192	0.205039	0.199785	0.0740959	0.0607823	Y	Y	Y			0.179445	0.199946	0.17812	0.0805351	0.0959245	Y	Y	Y	Y	Y
c3698 (kpsM)	777	RfaH bound	0.091406	0.0944727	0.0720158	0.0158751	0.0231648	Y					0.0754456	0.0856489	0.0685768	0.0169064	0.0456554	Y	Y
c3714	249		0.215904	0.196067	0.137189	0.04156	0.0202747	Y	Y	Y			0.186567	0.185404	0.122121	0.0389318	0.033822	Y	Y	Y
yghS	714		0.14097	0.120396	0.11791	0.108136	0.0281544	Y	Y	Y	Y		0.115105	0.113124	0.099961	0.10229	0.0484983	Y	Y	Y	Y
yghT	693		0.207476	0.186169	0.203643	0.158966	0.0376826	Y	Y	Y	Y		0.182353	0.182047	0.176184	0.154147	0.0663255	Y	Y	Y	Y	Y
c3752	1017		0.116203	0.104047	0.096477	0.0113853	0.0167964	Y	Y	Y			0.09287	0.0956259	0.0723028	0.0127326	0.0203558	Y	Y	Y
c3753	1011		0.146159	0.147722	0.112507	0.0307587	0.0181915	Y	Y	Y			0.12254	0.138812	0.0976898	0.0338551	0.0266708	Y	Y	Y
c3754	984		0.377319	0.3615	0.314863	0.144343	0.0269989	Y	Y	Y	Y		0.333571	0.361317	0.334535	0.131059	0.0473585	Y	Y	Y	Y
c3755	483		0.622983	0.551668	0.529842	0.283777	0.0441673	Y	Y	Y	Y		0.582343	0.582628	0.59663	0.28101	0.0817807	Y	Y	Y	Y	Y
c3756	1305		0.134745	0.129008	0.126425	0.0371048	0.0240716	Y	Y	Y			0.113061	0.121201	0.105407	0.0403061	0.0400533	Y	Y	Y
ygiZ	333		0.725615	0.66633	0.654802	0.801332	0.087558	Y	Y	Y	Y	Y	0.708755	0.690187	0.640497	0.74595	0.176422	Y	Y	Y	Y	Y
C_RS29490	1193		0.839364	0.811237	0.810897	0.830207	0.12169	Y	Y	Y	Y	Y	0.812194	0.828865	0.821742	0.791086	0.28056	Y	Y	Y	Y	Y
c3790	171		0.346001	0.344067	0.373938	0.217933	0.104689	Y	Y	Y	Y	Y	0.326343	0.306197	0.293724	0.258353	0.219056	Y	Y	Y	Y	Y
c3791	564		0.273774	0.241184	0.233839	0.165105	0.0792272	Y	Y	Y	Y		0.246677	0.229987	0.187426	0.184446	0.13333	Y	Y	Y	Y	Y
c3792	2523		0.0902173	0.0811992	0.0736322	0.0263394	0.0174591	Y					0.0726091	0.0756868	0.0630656	0.0240061	0.0260195	Y	Y	Y
c3794	1050		0.252809	0.238381	0.203095	0.0663926	0.0259177	Y	Y	Y			0.221123	0.22937	0.172398	0.0630751	0.0521244	Y	Y	Y	Y
glgS	201		0.171161	0.157093	0.132269	0.0169613	0.0170219	Y	Y	Y			0.145456	0.139845	0.104517	0.0209304	0.0488415	Y	Y	Y
yqiJ	630		0.291948	0.274828	0.241647	0.0528135	0.0247831	Y	Y	Y			0.257648	0.268277	0.211759	0.0544825	0.0462627	Y	Y	Y
ttdR	933		0.19263	0.178318	0.176998	0.0387755	0.0313375	Y	Y	Y			0.161991	0.175218	0.119828	0.045651	0.0611327	Y	Y	Y		Y
ebgC	450		0.130615	0.138227	0.0873349	0.0116169	0.0153153	Y	Y	Y			0.113626	0.123545	0.0659808	0.0129608	0.0255971	Y	Y	Y
ygjI	1434		0.166364	0.150973	0.117601	0.0175928	0.0155478	Y	Y	Y			0.147259	0.150095	0.102446	0.0194406	0.0249238	Y	Y	Y
tdcD	1209		0.187648	0.185453	0.139695	0.0252058	0.0174381	Y	Y	Y			0.161453	0.171891	0.125298	0.0261106	0.0310979	Y	Y	Y
tdcB	990		0.177105	0.17512	0.151889	0.0575853	0.0222952	Y	Y	Y			0.160786	0.166534	0.123208	0.0636464	0.0475961	Y	Y	Y	Y
tdcA	939		0.308991	0.280463	0.296749	0.121435	0.0338927	Y	Y	Y	Y		0.278576	0.278443	0.271437	0.127134	0.0584394	Y	Y	Y	Y	Y
tdcR	219		0.406649	0.430706	0.432622	0.162779	0.0388196	Y	Y	Y	Y		0.399097	0.425189	0.311605	0.188657	0.0977464	Y	Y	Y	Y	Y
kbaY	861		0.106905	0.09249	0.0924063	0.00981673	0.0102652	Y	Y	Y			0.0921956	0.0895731	0.0679552	0.0116678	0.037545	Y	Y	Y
agaB	477		0.265019	0.263747	0.250958	0.0233087	0.0195168	Y	Y	Y			0.221311	0.251658	0.210488	0.0275143	0.0622944	Y	Y	Y		Y
agaC	804		0.110774	0.0982605	0.102585	0.00820252	0.0144783	Y	Y	Y			0.0890308	0.0876152	0.0808799	0.0109093	0.0226662	Y	Y	Y
yhbX	1626		0.138767	0.133544	0.126092	0.0200952	0.0206979	Y	Y	Y			0.120735	0.129433	0.0947342	0.0239461	0.0367968	Y	Y	Y
c4014	963		0.168773	0.167539	0.132556	0.0246165	0.0187239	Y	Y	Y			0.13974	0.16038	0.101486	0.0278072	0.0303102	Y	Y	Y
c4015	990		0.408936	0.36089	0.299466	0.0997886	0.0338881	Y	Y	Y	Y		0.348704	0.365118	0.261881	0.0987552	0.0587651	Y	Y	Y	Y	Y
c4016	1497		0.255909	0.240365	0.190979	0.0742926	0.02263	Y	Y	Y			0.222617	0.23653	0.177499	0.0732374	0.0389972	Y	Y	Y	Y
c4017	891		0.249589	0.231675	0.177812	0.0482069	0.0204724	Y	Y	Y			0.216047	0.225945	0.155372	0.0514779	0.0318813	Y	Y	Y
c4018	855		0.0842394	0.077841	0.0659549	0.0175996	0.0119393	Y					0.0675502	0.0710688	0.0494481	0.0194441	0.0145645	Y	Y
yhdU	180		0.2985	0.28222	0.280255	0.13715	0.0289426	Y	Y	Y	Y		0.266354	0.272371	0.249334	0.136256	0.0572645	Y	Y	Y	Y	Y
acrS	663		0.372156	0.339724	0.336075	0.167527	0.0455926	Y	Y	Y	Y		0.331792	0.338472	0.305067	0.177831	0.0767023	Y	Y	Y	Y	Y
c4033	222		0.248862	0.25761	0.243197	0.0743786	0.0299099	Y	Y	Y			0.20024	0.227226	0.170154	0.084575	0.0564283	Y	Y	Y	Y	Y
gspC	816		0.300753	0.283894	0.273579	0.113453	0.0310631	Y	Y	Y	Y		0.282777	0.269542	0.20517	0.133062	0.0795452	Y	Y	Y	Y	Y
yhfL	168		0.382024	0.348819	0.337819	0.0791084	0.0614031	Y	Y	Y			0.353917	0.337947	0.286983	0.0970731	0.123064	Y	Y	Y	Y	Y
feoA	228		0.0901886	0.0971709	0.0761365	0.0025605	0.0172079	Y	Y				0.067275	0.0814699	0.0551059	0.0049338	0.0191281	Y	Y	Y
c4204	606		0.50112	0.428424	0.363556	0.212688	0.0454135	Y	Y	Y	Y		0.455104	0.447528	0.39903	0.199434	0.0816135	Y	Y	Y	Y	Y
c4205	768		0.388153	0.352408	0.262938	0.153541	0.033923	Y	Y	Y	Y		0.338277	0.359079	0.270471	0.140493	0.0567892	Y	Y	Y	Y	Y
c4206	711		0.241403	0.219034	0.171652	0.0987741	0.0334696	Y	Y	Y	Y		0.210245	0.219208	0.154993	0.0944418	0.0588927	Y	Y	Y	Y	Y
c4207	1131		0.680949	0.654274	0.551536	0.515347	0.0971257	Y	Y	Y	Y	Y	0.648114	0.692791	0.59808	0.482881	0.183142	Y	Y	Y	Y	Y
c4208	777		0.693878	0.625985	0.593882	0.540742	0.106849	Y	Y	Y	Y	Y	0.66684	0.671086	0.666175	0.499038	0.199724	Y	Y	Y	Y	Y
c4209	573		0.642148	0.617482	0.565369	0.454631	0.0601476	Y	Y	Y	Y		0.617767	0.654548	0.61007	0.432996	0.135504	Y	Y	Y	Y	Y
c4210	564		0.582434	0.573675	0.489862	0.433568	0.0558183	Y	Y	Y	Y		0.550458	0.605584	0.55953	0.40099	0.0907845	Y	Y	Y	Y	Y
c4212	2595		0.463917	0.447002	0.346742	0.223382	0.0371711	Y	Y	Y	Y		0.421951	0.462106	0.366757	0.206467	0.065683	Y	Y	Y	Y	Y
c4213	753		0.615754	0.56847	0.532028	0.459188	0.128207	Y	Y	Y	Y	Y	0.586951	0.58041	0.544458	0.425171	0.223109	Y	Y	Y	Y	Y
c4214	705		0.240599	0.228141	0.21466	0.127658	0.0865164	Y	Y	Y	Y	Y	0.209809	0.211845	0.167147	0.148392	0.151237	Y	Y	Y	Y	Y
c4232	183		0.327251	0.292457	0.294066	0.28339	0.134653	Y	Y	Y	Y	Y	0.297074	0.281959	0.249166	0.290684	0.234119	Y	Y	Y	Y	Y
yhhZ	1179		0.794417	0.751451	0.779644	0.717768	0.228874	Y	Y	Y	Y	Y	0.773699	0.749909	0.800605	0.721771	0.445489	Y	Y	Y	Y	Y
yrhA	495		0.788183	0.755752	0.771341	0.68956	0.272528	Y	Y	Y	Y	Y	0.748585	0.772062	0.798982	0.708198	0.488849	Y	Y	Y	Y	Y
C_RS29505	156		0.655695	0.634147	0.604297	0.596183	0.16552	Y	Y	Y	Y	Y	0.626814	0.62336	0.641106	0.587552	0.320769	Y	Y	Y	Y	Y
yrhB	285		0.369339	0.359872	0.340412	0.221181	0.0676669	Y	Y	Y	Y		0.329716	0.360262	0.312228	0.244814	0.152878	Y	Y	Y	Y	Y
c4276	747		0.263638	0.250589	0.197628	0.0467972	0.0206142	Y	Y	Y			0.234202	0.248676	0.188005	0.047334	0.0258523	Y	Y	Y
c4277	474		0.155141	0.156415	0.121149	0.0238798	0.0165988	Y	Y	Y			0.126877	0.141616	0.0964669	0.0286054	0.028902	Y	Y	Y
c4278	282		0.422924	0.372605	0.273215	0.0681862	0.0224347	Y	Y	Y			0.370715	0.385976	0.276211	0.0699374	0.0421965	Y	Y	Y	Y
c4279	1359		0.103102	0.0948169	0.081664	0.0163589	0.0154153	Y	Y	Y			0.083659	0.0893824	0.0645686	0.017452	0.0224902	Y	Y	Y
c4283	270		0.185755	0.181068	0.154393	0.044841	0.0267687	Y	Y	Y			0.160609	0.169604	0.127691	0.0420815	0.0347725	Y	Y	Y
yhiM	1053		0.391144	0.37076	0.359286	0.174812	0.0809106	Y	Y	Y	Y		0.371325	0.362101	0.339958	0.193828	0.160329	Y	Y	Y	Y	Y
slp	567		0.252434	0.233829	0.208898	0.0805449	0.035697	Y	Y	Y			0.212474	0.226925	0.189043	0.0877078	0.154044	Y	Y	Y	Y	Y
dctR	531		0.414292	0.404114	0.302472	0.143017	0.031856	Y	Y	Y	Y		0.361191	0.400323	0.28396	0.137024	0.0708802	Y	Y	Y	Y	Y
yhiD	648		0.252994	0.232817	0.155336	0.0257345	0.0167592	Y	Y	Y			0.216129	0.236684	0.151604	0.0263518	0.0326866	Y	Y	Y
hdeB	327		0.407207	0.350439	0.243652	0.0854304	0.0159105	Y	Y	Y	Y		0.347363	0.342025	0.245333	0.0881844	0.0715975	Y	Y	Y	Y	Y
hdeA	333		0.322243	0.289666	0.224391	0.075862	0.0233159	Y	Y	Y			0.280428	0.279167	0.204992	0.0756802	0.0932577	Y	Y	Y	Y	Y
hdeD	573		0.26759	0.265139	0.201079	0.0565797	0.02057	Y	Y	Y			0.23275	0.259103	0.200064	0.0579349	0.0564019	Y	Y	Y	Y	Y
gadE	528		0.481609	0.436619	0.41931	0.183432	0.0292821	Y	Y	Y	Y		0.452005	0.452108	0.421399	0.191744	0.0817587	Y	Y	Y	Y	Y
C_RS20425	330		0.145188	0.143529	0.130809	0.0359849	0.0131367	Y	Y	Y			0.116449	0.126887	0.109692	0.0436185	0.0401986	Y	Y	Y
gadW	729		0.280691	0.265026	0.236949	0.0622528	0.0161547	Y	Y	Y			0.248737	0.26797	0.246169	0.0647397	0.0820844	Y	Y	Y	Y	Y
gadX	825		0.522272	0.491116	0.453954	0.204499	0.0263455	Y	Y	Y	Y		0.483326	0.504823	0.47804	0.206337	0.140376	Y	Y	Y	Y	Y
gadA	1401		0.0870425	0.0709869	0.077943	0.0250663	0.0181031	Y					0.0697144	0.0627617	0.055379	0.0316275	0.0717515	Y	Y	Y		Y
ccp	1398		0.19186	0.179079	0.161284	0.0428636	0.0304191	Y	Y	Y			0.164851	0.167335	0.120636	0.0491754	0.0535591	Y	Y	Y
yhjB	603		0.124709	0.130183	0.0998531	0.0129159	0.0163802	Y	Y	Y			0.102182	0.116703	0.0790186	0.0161333	0.0250558	Y	Y	Y
cspA	213		0.0940279	0.0790062	0.0893621	0.0228788	0.0372083	Y		Y			0.0677088	0.0727468	0.0694211	0.0401623	0.194927	Y	Y	Y		Y
hokA	153		0.465633	0.438151	0.440209	0.130498	0.0770765	Y	Y	Y	Y		0.404273	0.411082	0.385769	0.151086	0.173289	Y	Y	Y	Y	Y
wecH	996		0.0828097	0.0844058	0.0634394	0.00378957	0.0147364	Y	Y				0.0645551	0.0737232	0.0418844	0.00503948	0.0222041	Y	Y
yiaA	438		0.258124	0.24266	0.190517	0.0185432	0.0223441	Y	Y	Y			0.230257	0.230845	0.155938	0.0216864	0.0434463	Y	Y	Y
c4383	342		0.267825	0.273122	0.200515	0.0247156	0.0219511	Y	Y	Y			0.227347	0.261056	0.153457	0.0307385	0.0370169	Y	Y	Y
xylF	993		0.226286	0.217168	0.163068	0.022496	0.0189494	Y	Y	Y			0.186048	0.207576	0.132211	0.0251788	0.0277094	Y	Y	Y
xylG	1542		0.0886629	0.0900818	0.0542634	0.00179555	0.0151828	Y	Y				0.0723501	0.0822025	0.0392346	0.00325235	0.0201798	Y	Y
yiaL	465		0.179912	0.16692	0.169619	0.0247371	0.0206281	Y	Y	Y			0.150201	0.153356	0.145591	0.0284445	0.0329374	Y	Y	Y
c4398	921		0.135084	0.12961	0.115153	0.0351245	0.0207351	Y	Y	Y			0.113471	0.121289	0.0919762	0.0388328	0.0330034	Y	Y	Y
yiaM	468		0.31846	0.290105	0.277654	0.102457	0.0344903	Y	Y	Y	Y		0.284085	0.289934	0.216482	0.10479	0.0615067	Y	Y	Y	Y	Y
yiaN	1278		0.116433	0.112133	0.0923032	0.0184286	0.0145294	Y	Y	Y			0.097743	0.102767	0.0767013	0.0184501	0.0213064	Y	Y	Y
yiaY	1152		0.0974235	0.0887679	0.0914958	0.036187	0.0191726	Y	Y	Y			0.0849997	0.0862053	0.071362	0.037033	0.02653	Y	Y	Y
c4423	684		0.511251	0.481111	0.516062	0.326791	0.0676111	Y	Y	Y	Y		0.476337	0.491102	0.536804	0.315	0.109721	Y	Y	Y	Y	Y
waaH	1035		0.360555	0.335205	0.300037	0.129708	0.0328558	Y	Y	Y	Y		0.326754	0.3397	0.248757	0.126155	0.0666863	Y	Y	Y	Y	Y
c4448	1254	RfaH bound	0.868489	0.803988	0.83638	0.627965	0.216217	Y	Y	Y	Y	Y	0.823605	0.845278	0.831296	0.607502	0.419617	Y	Y	Y	Y	Y
c4449	984	RfaH bound	0.765737	0.757475	0.738305	0.586447	0.279368	Y	Y	Y	Y	Y	0.74783	0.784262	0.750185	0.607345	0.484783	Y	Y	Y	Y	Y
c4450	1029	RfaH bound	0.730974	0.711842	0.657578	0.564596	0.220088	Y	Y	Y	Y	Y	0.696089	0.730034	0.720593	0.540683	0.39023	Y	Y	Y	Y	Y
rfaY	693	RfaH bound	0.573865	0.585903	0.513256	0.539645	0.216856	Y	Y	Y	Y	Y	0.542657	0.602341	0.541443	0.527514	0.379809	Y	Y	Y	Y	Y
c4452	996	RfaH bound	0.884356	0.868541	0.879946	0.792574	0.381321	Y	Y	Y	Y	Y	0.864239	0.878891	0.929279	0.778025	0.691505	Y	Y	Y	Y	Y
waaO	1017	RfaH bound	0.614638	0.59448	0.568473	0.486564	0.215693	Y	Y	Y	Y	Y	0.585794	0.581701	0.551643	0.472385	0.383505	Y	Y	Y	Y	Y
rfaP	798	RfaH bound	0.119801	0.132782	0.0689878	0.0144828	0.0209141	Y	Y				0.100792	0.123747	0.0598579	0.0143125	0.0375934	Y	Y	Y
waaG	1125	RfaH bound	0.0868637	0.091828	0.0518461	0.0071275	0.0172196	Y	Y				0.0702427	0.0828818	0.0376011	0.00819005	0.0321893	Y	Y
rfaQ	1059	RfaH bound	0.0845932	0.0890569	0.0638181	0.00564179	0.0177264	Y	Y				0.0649211	0.0774799	0.0440152	0.00724682	0.0276214	Y	Y
c4486	315		0.456588	0.429806	0.325449	0.165366	0.0217953	Y	Y	Y	Y		0.402699	0.44209	0.351619	0.162144	0.0363832	Y	Y	Y	Y
c4487	471		0.496106	0.464468	0.397298	0.242139	0.0328604	Y	Y	Y	Y		0.451968	0.485846	0.455018	0.215051	0.0486215	Y	Y	Y	Y
c4488	1554		0.488805	0.445834	0.397582	0.257004	0.037206	Y	Y	Y	Y		0.435525	0.458686	0.406563	0.238846	0.0655862	Y	Y	Y	Y	Y
c5576	95		0.103417	0.0864323	0.0778302	0.0096499	0.0215187	Y	Y				0.0705984	0.0691298	0.052153	0.0164021	0.0854201	Y	Y			Y
c4491	1185		0.0892518	0.0900231	0.0807196	0.0183455	0.0202027	Y	Y				0.0721952	0.0794478	0.0572891	0.0237769	0.0421833	Y	Y	Y
c4492	1044		0.153953	0.138398	0.115527	0.0410512	0.0197376	Y	Y	Y			0.128274	0.133621	0.105959	0.0421414	0.0603405	Y	Y	Y		Y
c4494	1071		0.172066	0.171848	0.115646	0.0144388	0.0154734	Y	Y	Y			0.13614	0.160314	0.096659	0.0174085	0.0303938	Y	Y	Y
c4495	1302		0.332803	0.308261	0.246306	0.0600181	0.0241623	Y	Y	Y			0.287512	0.310354	0.235155	0.0604447	0.040489	Y	Y	Y	Y
c4497	2383		0.245488	0.22897	0.16847	0.0604313	0.023481	Y	Y	Y			0.209566	0.224935	0.156494	0.0598912	0.0470857	Y	Y	Y	Y
c4500	1500		0.116221	0.109574	0.0972473	0.0320066	0.0180287	Y	Y	Y			0.0979673	0.1029	0.085988	0.0309302	0.046936	Y	Y	Y
c4502	1470		0.106436	0.0964194	0.0886611	0.0199887	0.0162849	Y	Y	Y			0.0843747	0.0899459	0.0602085	0.0254666	0.0911542	Y	Y	Y		Y
c4510	576		0.0815227	0.0817348	0.0727813	0.00558109	0.016429	Y	Y				0.0639648	0.0727082	0.049474	0.00858899	0.0667876	Y	Y			Y
c4511	726		0.131793	0.133145	0.10262	0.00601468	0.015778	Y	Y	Y			0.104978	0.120831	0.0744504	0.00872261	0.0344513	Y	Y	Y
c4512	1320		0.10383	0.0979287	0.0771259	0.00438805	0.0144155	Y	Y				0.081173	0.0924818	0.0599668	0.00556442	0.0304906	Y	Y	Y
c4514	1785		0.1008	0.106523	0.0741334	0.0158025	0.0155199	Y	Y				0.0820467	0.0970278	0.0641349	0.0173729	0.0317096	Y	Y	Y
C_RS29530	1294		0.588848	0.550144	0.519415	0.269942	0.095819	Y	Y	Y	Y	Y	0.551247	0.53788	0.470658	0.305125	0.209458	Y	Y	Y	Y	Y
grpA	1119		0.11791	0.111651	0.103658	0.0610653	0.0196353	Y	Y	Y			0.10252	0.108261	0.0946825	0.0600359	0.0288756	Y	Y	Y	Y
grpH	284		0.213497	0.196762	0.163613	0.0362838	0.0177334	Y	Y	Y			0.171027	0.18767	0.132381	0.0397713	0.0334083	Y	Y	Y
grpI	786		0.124599	0.118591	0.0903226	0.0246772	0.015313	Y	Y	Y			0.101424	0.112328	0.0756705	0.0253622	0.0221293	Y	Y	Y
grpL	576		0.30061	0.289122	0.237982	0.0522512	0.0286125	Y	Y	Y			0.259184	0.285762	0.219904	0.0525418	0.0495632	Y	Y	Y
grpN	918		0.228411	0.204141	0.178206	0.0298035	0.023681	Y	Y	Y			0.195994	0.193284	0.153506	0.0330322	0.0381082	Y	Y	Y
grpP	1263		0.228592	0.2292	0.176945	0.0412764	0.0249109	Y	Y	Y			0.190751	0.213988	0.142352	0.0427527	0.0395781	Y	Y	Y
grpQ	1056		0.200887	0.199154	0.135761	0.0161053	0.0181938	Y	Y	Y			0.164313	0.188001	0.116677	0.0167766	0.031516	Y	Y	Y
C_RS27865	346		0.692377	0.595546	0.58532	0.337036	0.0632516	Y	Y	Y	Y		0.663108	0.635511	0.564865	0.339273	0.116797	Y	Y	Y	Y	Y
c4550	652		0.480447	0.438962	0.39125	0.216111	0.0580992	Y	Y	Y	Y		0.449146	0.444605	0.340448	0.236954	0.250869	Y	Y	Y	Y	Y
c4560	159		0.196728	0.207495	0.148295	0.0113395	0.0144364	Y	Y	Y			0.169893	0.196487	0.143977	0.0143655	0.0260107	Y	Y	Y
c4561	1131		0.603491	0.587583	0.519149	0.243438	0.0531142	Y	Y	Y	Y		0.558421	0.587066	0.552986	0.264002	0.107428	Y	Y	Y	Y	Y
c4581	498		0.73345	0.740654	0.689143	0.358738	0.118268	Y	Y	Y	Y	Y	0.718328	0.753391	0.623006	0.394951	0.216961	Y	Y	Y	Y	Y
yicL	924		0.114013	0.115192	0.0960499	0.0217999	0.0269035	Y	Y	Y			0.0944336	0.107969	0.07748	0.0258925	0.0469932	Y	Y	Y
nlpA	819		0.194516	0.190923	0.115491	0.0253561	0.0218418	Y	Y	Y			0.164807	0.184449	0.103603	0.025022	0.0342664	Y	Y	Y
c4585	294		0.0919469	0.0919449	0.0648301	0.00851471	0.0145387	Y	Y				0.0730548	0.0841129	0.0513226	0.0103533	0.021258	Y	Y
adeQ	1335		0.168698	0.154498	0.140823	0.0421547	0.0230486	Y	Y	Y			0.139218	0.147804	0.112743	0.0455519	0.0354678	Y	Y	Y
c4594	861		0.754539	0.680395	0.684146	0.501861	0.14805	Y	Y	Y	Y	Y	0.717601	0.700819	0.693181	0.500422	0.311673	Y	Y	Y	Y	Y
yidL	867		0.262519	0.230776	0.200284	0.0357747	0.023302	Y	Y	Y			0.222652	0.223115	0.174153	0.0406571	0.0376462	Y	Y	Y
tnaC	75		0.676291	0.653746	0.58023	0.225278	0.101722	Y	Y	Y	Y	Y	0.658552	0.685525	0.543857	0.234644	0.187389	Y	Y	Y	Y	Y
tnaA	1416		0.0904632	0.0853393	0.0857298	0.0207753	0.0216419	Y	Y	Y			0.0741041	0.0771477	0.0615452	0.0235414	0.0330782	Y	Y	Y
tnaB	1248		0.165647	0.160603	0.123215	0.0296844	0.0173149	Y	Y	Y			0.141725	0.150276	0.121746	0.0284493	0.0274542	Y	Y	Y
bglH	1617		0.235135	0.224644	0.145137	0.0220773	0.0179217	Y	Y	Y			0.202014	0.22567	0.12275	0.023511	0.0301914	Y	Y	Y
bglB	1395		0.132703	0.122667	0.0863857	0.0130524	0.016715	Y	Y	Y			0.108756	0.121142	0.0718886	0.0149435	0.0212888	Y	Y	Y
bglG	837		0.299597	0.27976	0.249353	0.0885558	0.0374036	Y	Y	Y	Y		0.255203	0.279041	0.233665	0.0941247	0.0685082	Y	Y	Y	Y	Y
phoU	726		0.092597	0.0925535	0.0915167	0.0312821	0.0249575	Y	Y	Y			0.0830355	0.0847756	0.062935	0.0423433	0.0391204	Y	Y	Y
c4738	498		0.62757	0.559884	0.628706	0.340467	0.112204	Y	Y	Y	Y	Y	0.587157	0.571402	0.62783	0.353285	0.225521	Y	Y	Y	Y	Y
c4739	849		0.639603	0.643132	0.632145	0.397286	0.157517	Y	Y	Y	Y	Y	0.611755	0.633588	0.633076	0.439941	0.308795	Y	Y	Y	Y	Y
rarD	891		0.0928717	0.086674	0.0839378	0.0404154	0.0286334	Y	Y	Y			0.0757998	0.0779095	0.0683582	0.0460762	0.0508438	Y	Y	Y
c4754	258		0.45195	0.426251	0.322687	0.158445	0.020577	Y	Y	Y	Y		0.407233	0.438134	0.345417	0.151271	0.0788895	Y	Y	Y	Y	Y
c4755	690		0.347865	0.31912	0.285227	0.106361	0.0262409	Y	Y	Y	Y		0.305785	0.316952	0.271174	0.105431	0.077006	Y	Y	Y	Y	Y
hcp_2	294		0.577701	0.536678	0.466833	0.213432	0.0366689	Y	Y	Y	Y		0.515971	0.554993	0.458963	0.2239	0.0913478	Y	Y	Y	Y	Y
c4760	846		0.334889	0.315194	0.285338	0.11974	0.0327488	Y	Y	Y	Y		0.300189	0.306912	0.273043	0.125087	0.0982745	Y	Y	Y	Y	Y
c4761	906		0.146761	0.130477	0.133042	0.0428973	0.0217512	Y	Y	Y			0.128911	0.12673	0.108809	0.0501561	0.0442428	Y	Y	Y
dsbA	627		0.122063	0.117945	0.12167	0.0149339	0.0275546	Y	Y	Y			0.107284	0.108366	0.0792456	0.0210189	0.0457742	Y	Y	Y
yihF	1431		0.182456	0.175797	0.138175	0.0142735	0.0220371	Y	Y	Y			0.15482	0.167584	0.114202	0.0174669	0.0372545	Y	Y	Y
yihL	711		0.0992898	0.105282	0.0782475	0.00540006	0.0136738	Y	Y				0.0795556	0.0944581	0.0674314	0.00744391	0.0186088	Y	Y	Y
yihM	981		0.193642	0.191739	0.151531	0.0108504	0.0152084	Y	Y	Y			0.159651	0.181491	0.134422	0.0130154	0.0220941	Y	Y	Y
yihN	1266		0.107838	0.104621	0.0861923	0.0073829	0.0137715	Y	Y	Y			0.0888972	0.0960105	0.0673029	0.00885368	0.0300022	Y	Y	Y
yiiE	219		0.334277	0.334776	0.295215	0.103061	0.0472922	Y	Y	Y	Y		0.291872	0.323155	0.244587	0.106733	0.080795	Y	Y	Y	Y	Y
c4849	1374		0.332618	0.311072	0.221711	0.0620295	0.0231578	Y	Y	Y			0.298056	0.309249	0.227035	0.0616733	0.0344381	Y	Y	Y	Y
c4894	861		0.503842	0.466347	0.43152	0.216163	0.0382174	Y	Y	Y	Y		0.447704	0.474636	0.418989	0.214625	0.0838622	Y	Y	Y	Y	Y
c4895	1620		0.259507	0.238128	0.200716	0.0888645	0.0225789	Y	Y	Y	Y		0.228477	0.239555	0.181676	0.0905022	0.0434419	Y	Y	Y	Y
c4896	1551		0.425079	0.389113	0.322604	0.181216	0.0306911	Y	Y	Y	Y		0.379514	0.395058	0.327215	0.173791	0.0568244	Y	Y	Y	Y	Y
c4897	1125		0.114425	0.10597	0.0984736	0.0275188	0.0194679	Y	Y	Y			0.093996	0.101648	0.0693394	0.034222	0.0324269	Y	Y	Y
c4898	1554		0.116872	0.112809	0.0847613	0.0179666	0.0164197	Y	Y	Y			0.10058	0.107774	0.0785144	0.0183143	0.0236652	Y	Y	Y
c4920	1215		0.102094	0.0975711	0.0882905	0.0274305	0.0233624	Y	Y	Y			0.0842906	0.0871812	0.0684406	0.0337831	0.0331531	Y	Y	Y
c4921	1284		0.146425	0.134166	0.106924	0.0501756	0.0129042	Y	Y	Y			0.127666	0.128818	0.114096	0.0462971	0.0151938	Y	Y	Y
coaA	951		0.114951	0.115134	0.106547	0.00972036	0.0149619	Y	Y	Y			0.0946837	0.105918	0.0784927	0.0112816	0.0229787	Y	Y	Y
c4977	321		0.627038	0.559107	0.559345	0.261074	0.0620472	Y	Y	Y	Y		0.608071	0.55554	0.541655	0.287055	0.113228	Y	Y	Y	Y	Y
c4978	450		0.552637	0.526307	0.498171	0.228018	0.065286	Y	Y	Y	Y		0.517439	0.51116	0.476556	0.249963	0.119723	Y	Y	Y	Y	Y
c4983	798		0.0968346	0.0902066	0.0823843	0.0199801	0.0133297	Y	Y	Y			0.0811479	0.0824947	0.0683582	0.019944	0.0169805	Y	Y	Y
c4984	495		0.260234	0.246765	0.210666	0.0550221	0.0168569	Y	Y	Y			0.229918	0.238702	0.181804	0.0521133	0.0248049	Y	Y	Y
c4986	807		0.0916866	0.0897796	0.0792999	0.0188444	0.0114394	Y	Y				0.0776991	0.0832638	0.0661484	0.0210262	0.0161444	Y	Y	Y
c4987	948		0.128048	0.127924	0.101701	0.03375	0.0168964	Y	Y	Y			0.116411	0.125288	0.0874728	0.0345302	0.0245189	Y	Y	Y
c4994	243		0.129008	0.126111	0.141097	0.0333571	0.0323605	Y	Y	Y			0.107156	0.10348	0.0914014	0.0434417	0.0617444	Y	Y	Y		Y
sucD_1	873		0.0958043	0.0937915	0.0805004	0.0116043	0.0153316	Y	Y				0.0767214	0.0813535	0.0555745	0.0139066	0.0195857	Y	Y	Y
c5040	1359		0.307834	0.299918	0.216042	0.144537	0.0204003	Y	Y	Y	Y		0.281427	0.308941	0.243952	0.126073	0.0362952	Y	Y	Y	Y
c5041	1821		0.525731	0.492109	0.44926	0.291151	0.0562159	Y	Y	Y	Y		0.49845	0.502872	0.465444	0.282277	0.124665	Y	Y	Y	Y	Y
pdeC	1554		0.0966463	0.0965219	0.0799042	0.00322127	0.0135669	Y	Y				0.0790295	0.0886075	0.0570056	0.00463071	0.0231899	Y	Y	Y
c5088	276		0.383841	0.344927	0.299389	0.143636	0.0358365	Y	Y	Y	Y		0.356012	0.354889	0.275095	0.153404	0.0497789	Y	Y	Y	Y
yjcS	1986		0.106837	0.101827	0.087488	0.0334607	0.0154432	Y	Y	Y			0.0921897	0.0914445	0.0742017	0.0389191	0.0248181	Y	Y	Y
alsA	1533		0.134778	0.127167	0.104391	0.0365383	0.014762	Y	Y	Y			0.116822	0.127108	0.0886147	0.0394698	0.02139	Y	Y	Y
alsB	936		0.145644	0.146449	0.105614	0.044174	0.0136459	Y	Y	Y			0.123631	0.137379	0.0991956	0.0442466	0.0258171	Y	Y	Y
alsR	891		0.141532	0.136689	0.101784	0.0420859	0.0135529	Y	Y	Y			0.123439	0.134304	0.0919028	0.0413036	0.0195681	Y	Y	Y
adiY	762		0.354175	0.332225	0.254637	0.0824559	0.0194633	Y	Y	Y	Y		0.309918	0.335388	0.236522	0.0850364	0.036722	Y	Y	Y	Y
yjdI	231		0.124734	0.117173	0.0842214	0.00826677	0.0139552	Y	Y	Y			0.0979245	0.10522	0.0610787	0.00893239	0.0228378	Y	Y	Y
yjdJ	273		0.203263	0.191745	0.147265	0.0170155	0.0235275	Y	Y	Y			0.172323	0.180931	0.131584	0.0186212	0.0460867	Y	Y	Y
ghoS_1	297		0.276082	0.257999	0.218114	0.0226875	0.019347	Y	Y	Y			0.249811	0.260476	0.189703	0.0254273	0.0317932	Y	Y	Y
ghoT	174		0.259135	0.251619	0.191727	0.0175582	0.0155571	Y	Y	Y			0.227653	0.242339	0.159898	0.0197412	0.0233263	Y	Y	Y
cadB	1335		0.139411	0.128728	0.10573	0.0377546	0.0130763	Y	Y	Y			0.116279	0.125389	0.113103	0.038995	0.0267677	Y	Y	Y
cadC	1539		0.303834	0.269619	0.227451	0.0698038	0.0207351	Y	Y	Y			0.26385	0.269549	0.219546	0.0705931	0.0447841	Y	Y	Y	Y
c5164	789		0.473834	0.452421	0.407141	0.105462	0.0271965	Y	Y	Y	Y		0.428177	0.464421	0.394811	0.108706	0.0479878	Y	Y	Y	Y
ireA	2049		0.220758	0.203078	0.159988	0.0201102	0.0180171	Y	Y	Y			0.182576	0.199036	0.129003	0.0233805	0.0467116	Y	Y	Y
papG-II_1	1011		0.299936	0.285258	0.206497	0.0512698	0.0176311	Y	Y	Y			0.25532	0.276078	0.195937	0.0513707	0.0498757	Y	Y	Y
papF_1	501		0.356304	0.320873	0.269673	0.0681296	0.024518	Y	Y	Y			0.308177	0.325191	0.233503	0.0701189	0.0505402	Y	Y	Y	Y
papE_1	522		0.37893	0.36266	0.27832	0.0856543	0.0242367	Y	Y	Y	Y		0.340017	0.383939	0.252971	0.0862174	0.0763019	Y	Y	Y	Y	Y
c5185	735		0.103326	0.115658	0.0835526	0.00685578	0.0185146	Y	Y	Y			0.0847304	0.102671	0.0587523	0.0082237	0.0449557	Y	Y	Y
papH_1	588		0.224091	0.233705	0.159919	0.0295889	0.0201469	Y	Y	Y			0.182717	0.216313	0.153726	0.0321032	0.0399521	Y	Y	Y
c5188	564		0.318123	0.290313	0.229092	0.0603489	0.0330371	Y	Y	Y			0.26868	0.281758	0.2035	0.0643767	0.0692783	Y	Y	Y	Y	Y
C_RS24525	315		0.382103	0.351765	0.303577	0.096038	0.0461808	Y	Y	Y	Y		0.312814	0.328607	0.279833	0.11062	0.0793999	Y	Y	Y	Y	Y
papI_1	234		0.336176	0.3032	0.271199	0.0817742	0.0441138	Y	Y	Y	Y		0.294378	0.29406	0.23008	0.0904813	0.0790127	Y	Y	Y	Y	Y
c5199	366		0.367535	0.319684	0.305843	0.0916849	0.0316188	Y	Y	Y	Y		0.339783	0.331758	0.277265	0.0873158	0.0648072	Y	Y	Y	Y	Y
pgtP	1365		0.148602	0.135824	0.123873	0.0274218	0.0192284	Y	Y	Y			0.120803	0.126592	0.0978965	0.0298134	0.0293597	Y	Y	Y
C_RS24595	324		0.284653	0.252366	0.19952	0.0486233	0.0192377	Y	Y	Y			0.251345	0.246284	0.177098	0.0561557	0.096215	Y	Y	Y	Y	Y
c5205	645		0.204861	0.206269	0.161908	0.0443303	0.0174498	Y	Y	Y			0.183464	0.203905	0.136795	0.0491408	0.0496469	Y	Y	Y
c5210	645		0.98548	0.982403	0.941503	0.706212	0.19989	Y	Y	Y	Y	Y	0.973164	1.02594	1.00472	0.742812	0.367971	Y	Y	Y	Y	Y
c5211	1449		0.424936	0.415481	0.368689	0.245405	0.0607405	Y	Y	Y	Y		0.383908	0.410636	0.385867	0.242839	0.113923	Y	Y	Y	Y	Y
yjeJ	870		0.188281	0.190152	0.180002	0.0255939	0.0202794	Y	Y	Y			0.160937	0.179096	0.143246	0.0297639	0.0489956	Y	Y	Y
yjeM	1503		0.113793	0.113958	0.0901292	0.0066112	0.0149689	Y	Y	Y			0.0963735	0.107273	0.0682792	0.00827765	0.0237444	Y	Y	Y
yjfI	402		0.561445	0.518859	0.403116	0.181889	0.0451229	Y	Y	Y	Y		0.523157	0.527648	0.351417	0.198927	0.0874972	Y	Y	Y	Y	Y
yjfK	660		0.133795	0.1305	0.0933587	0.0484552	0.0131949	Y	Y	Y			0.113115	0.122331	0.0859238	0.0486857	0.0225782	Y	Y	Y
yjfL	398		0.332954	0.294717	0.225243	0.127568	0.025355	Y	Y	Y	Y		0.286191	0.2951	0.226001	0.116494	0.0384383	Y	Y	Y	Y
C_RS29935	1270		0.138943	0.134463	0.111811	0.0206239	0.0163291	Y	Y	Y			0.113153	0.123763	0.0957971	0.0222561	0.0242945	Y	Y	Y
c5298	1278		0.181412	0.164297	0.156125	0.0404951	0.0239181	Y	Y	Y			0.152994	0.158808	0.129518	0.0504915	0.0417608	Y	Y	Y
c5299	2073		0.0874395	0.0809747	0.0798784	0.0258799	0.0175986	Y					0.0757725	0.0745741	0.0616025	0.0307509	0.0254827	Y	Y	Y
c5301	777		0.13508	0.12353	0.107983	0.0259198	0.0185844	Y	Y	Y			0.116794	0.124736	0.0848908	0.0270329	0.0247433	Y	Y	Y
c5304	648		0.334771	0.326522	0.307447	0.107557	0.0446207	Y	Y	Y	Y		0.302564	0.314566	0.241274	0.125155	0.0785902	Y	Y	Y	Y	Y
arcA	1221		0.158002	0.140861	0.131668	0.0519098	0.0229928	Y	Y	Y			0.133088	0.138264	0.103396	0.0561475	0.0315644	Y	Y	Y	Y
C_RS25290	1189		0.284051	0.255704	0.224515	0.0462166	0.020291	Y	Y	Y			0.249502	0.254828	0.195446	0.0490948	0.0427906	Y	Y	Y
idnO	765		0.0838076	0.0728085	0.0574461	0.00684956	0.0111906	Y					0.0625599	0.0682033	0.0383197	0.00835572	0.0186	Y	Y
idnD	1032		0.154655	0.141612	0.117024	0.0183665	0.0159315	Y	Y	Y			0.129874	0.138419	0.10165	0.0206152	0.0253198	Y	Y	Y
idnK	564		0.189499	0.184899	0.155352	0.0228508	0.0196865	Y	Y	Y			0.160298	0.177833	0.120615	0.0296366	0.0420601	Y	Y	Y
c5382	714		0.445309	0.399621	0.307598	0.157807	0.0257131	Y	Y	Y	Y		0.393318	0.411019	0.309899	0.155312	0.0459503	Y	Y	Y	Y
C_RS28955	1037		0.196066	0.186849	0.123882	0.0317972	0.0171033	Y	Y	Y			0.163045	0.176769	0.0988806	0.0332826	0.0341696	Y	Y	Y
c5385	330		0.573072	0.512039	0.43951	0.218188	0.0502055	Y	Y	Y	Y		0.530643	0.528365	0.393236	0.225873	0.118984	Y	Y	Y	Y	Y
C_RS28960	423		0.40664	0.398293	0.268406	0.19326	0.031649	Y	Y	Y	Y		0.360704	0.407877	0.293176	0.177311	0.0679933	Y	Y	Y	Y	Y
C_RS28180	123		0.310136	0.307483	0.194818	0.0872897	0.0301447	Y	Y	Y	Y		0.279152	0.315149	0.181819	0.0867975	0.0521332	Y	Y	Y	Y
nanS	981		0.137097	0.136122	0.100694	0.0212621	0.0203933	Y	Y	Y			0.111875	0.125107	0.0722169	0.0250004	0.0348649	Y	Y	Y
nanM	1107		0.274275	0.282184	0.188317	0.0378076	0.0242064	Y	Y	Y			0.234379	0.273373	0.169255	0.0391946	0.0391732	Y	Y	Y
nanC	717		0.289637	0.302929	0.215819	0.0728148	0.0351925	Y	Y	Y			0.253848	0.308693	0.197938	0.0777984	0.0644332	Y	Y	Y	Y	Y
fimB	603		0.451893	0.421342	0.36496	0.165207	0.038615	Y	Y	Y	Y		0.409088	0.419179	0.335795	0.1672	0.12555	Y	Y	Y	Y	Y
fimE	597		0.208135	0.205727	0.154546	0.0440274	0.0215187	Y	Y	Y			0.182448	0.189058	0.105474	0.0547326	0.0668492	Y	Y	Y		Y
fimI	540		0.086252	0.0794621	0.0673489	0.00662665	0.0183937	Y					0.0643707	0.0694296	0.0431017	0.00792029	0.0230535	Y	Y
fimC	726		0.290428	0.275233	0.213059	0.0363619	0.0215721	Y	Y	Y			0.250684	0.270745	0.198243	0.0372793	0.0359607	Y	Y	Y
fimD	2637		0.137695	0.133574	0.0963207	0.0091013	0.0159105	Y	Y	Y			0.112898	0.125774	0.0769974	0.0105745	0.0268865	Y	Y	Y
c5421	2094		0.16853	0.162145	0.132357	0.0233623	0.0187286	Y	Y	Y			0.147048	0.154092	0.10805	0.0240159	0.0298833	Y	Y	Y
symE	342		0.0938	0.0762595	0.0767811	0.0288863	0.0224278	Y					0.0793054	0.0664083	0.0539507	0.0350653	0.0525953	Y	Y
c5423	1770		0.531645	0.50157	0.499328	0.321932	0.0908085	Y	Y	Y	Y	Y	0.506322	0.509017	0.51697	0.33476	0.174737	Y	Y	Y	Y	Y
c5426	1653		0.692331	0.639425	0.668095	0.453255	0.105273	Y	Y	Y	Y	Y	0.673081	0.6594	0.704942	0.471795	0.193215	Y	Y	Y	Y	Y
c5433	810		0.219865	0.210209	0.180685	0.0749947	0.0214512	Y	Y	Y			0.176171	0.199205	0.185729	0.0728654	0.0367572	Y	Y	Y	Y
c5435	1653		0.154845	0.149754	0.13729	0.0453754	0.0183077	Y	Y	Y			0.132827	0.141151	0.118059	0.0498917	0.065991	Y	Y	Y		Y
c5436	906		0.108184	0.107999	0.0875879	0.0217587	0.012688	Y	Y	Y			0.0876952	0.0967405	0.0647195	0.0248766	0.0423241	Y	Y	Y
lgoD	1023		0.165384	0.16054	0.138644	0.0664913	0.0217581	Y	Y	Y			0.145525	0.157668	0.119875	0.0647445	0.030297	Y	Y	Y	Y
yjjQ	726		0.196369	0.203892	0.171364	0.0494736	0.0273825	Y	Y	Y			0.172277	0.195785	0.150336	0.0520502	0.0586727	Y	Y	Y		Y
bglJ	678		0.123325	0.123969	0.0736418	0.00774408	0.014469	Y	Y				0.102786	0.120601	0.0649038	0.00819164	0.018864	Y	Y	Y

## Sheet: 1F Summary of H-NS and StpA
H-NS
HNS bound genes WT	NT coverage	HNS bound genes ΔrfaH	NT coverage	Percentage drop	Bound H-NS genes in ΔstpA	NT coverage	Percentage drop	"Bound" genes in Δhns	NT coverage	Percentage drop (nt)	"Bound" genes in ΔhnsΔstpA (HFP?)	NT coverage	Percentage drop (nt) relative to WT
798	635718	771	615699	3.14904	709	563009	11.4373	287	221667	65.1312	98	74314	91.4455
		0.966165			0.888471			0.359649				0.122807
StpA
StpA bound to H-NS bound genes WT	NT coverage	StpA bound genes ΔrfaH	NT coverage	Percentage drop	Bound StpA genes in ΔstpA	NT coverage	Percentage drop	"Bound" genes in Δhns	NT coverage	Percentage drop (nt)	"Bound" genes in ΔhnsΔstpA (HFP?)	NT coverage	Percentage drop (nt) relative to WT
798	635718	798	635718	0	739	592997	6.72012	377	291786	54.1013	371	257722	59.4597
					0.926065			0.472431				0.464912
*Cut-offs for bound genes in H-NS and StpA was the lowest occupancy scale of H-NS or StpA signal on WT H-NS bound genes					93
	Spearman Coefficient at all H-NS bound genes	ρ	p-value
	WT H-NS and WT StpA	0.9981	<0.0001
	ΔstpA H-NS and ΔstpA StpA	0.9895	<0.0001
	Δhns H-NS and Δhns StpA	0.9966	<0.0001

## Sheet: 1G CFT073 sequence differences
Postion	Mutation	Annotation	Gene	Description	Comments
46255	+C	pseudogene (410/941 nt)	fixB →	electron transfer flavoprotein subunit alpha/FixB family protein
130992	Δ1,313 bp		C_RS00660–C_RS00660	C_RS00660, C_RS00660
136635	Δ1 bp	pseudogene (594/1894 nt)	aceF →	pyruvate dehydrogenase complex dihydrolipoyllysine‑residue acetyltransferase
159244	Δ1 bp	pseudogene (74/853 nt)	panC ←	pantoate‑‑beta‑alanine ligase
203857	Δ1 bp	pseudogene (304/1199 nt)	ispC →	1‑deoxy‑D‑xylulose‑5‑phosphate reductoisomerase
204017	Δ1 bp	pseudogene (464/1199 nt)	ispC →	1‑deoxy‑D‑xylulose‑5‑phosphate reductoisomerase
269072	Δ1 bp	pseudogene (244/436 nt)	C_RS28235 ←	hypothetical protein
331375	Δ1,313 bp		C_RS01630–C_RS01630	C_RS01630, C_RS01630
363040	A→C	S269A (TCA→GCA)	pepD ←	cytosol nonspecific dipeptidase
363067	C→G	G260R (GGT→CGT)	pepD ←	cytosol nonspecific dipeptidase
387127	T→C	intergenic (‑719/‑105)	ecpR ← / → C_RS28285	ECP biosynthesis operon DNA‑binding transcriptional regulator EcpR/hypothetical protein
388823	Δ1 bp	intergenic (‑462/+12)	C_RS01880 ← / ← C_RS01885	hypothetical protein/NADH‑dependent flavin oxidoreductase
388982	C→T	pseudogene (998/1145 nt)	C_RS01885 ←	NADH‑dependent flavin oxidoreductase
388995	G→A	pseudogene (985/1145 nt)	C_RS01885 ←	NADH‑dependent flavin oxidoreductase
389005	3 bp→TA	pseudogene (973‑975/1145 nt)	C_RS01885 ←	NADH‑dependent flavin oxidoreductase
389009	G→C	pseudogene (971/1145 nt)	C_RS01885 ←	NADH‑dependent flavin oxidoreductase
389036	Δ1 bp	pseudogene (944/1145 nt)	C_RS01885 ←	NADH‑dependent flavin oxidoreductase
389066	T→C	pseudogene (914/1145 nt)	C_RS01885 ←	NADH‑dependent flavin oxidoreductase
389074	1 bp→AC	pseudogene (906/1145 nt)	C_RS01885 ←	NADH‑dependent flavin oxidoreductase
389089	Δ1 bp	pseudogene (891/1145 nt)	C_RS01885 ←	NADH‑dependent flavin oxidoreductase
389091	3 bp→GCA	pseudogene (887‑889/1145 nt)	C_RS01885 ←	NADH‑dependent flavin oxidoreductase
389147	Δ1 bp	pseudogene (833/1145 nt)	C_RS01885 ←	NADH‑dependent flavin oxidoreductase
389166	+C	pseudogene (814/1145 nt)	C_RS01885 ←	NADH‑dependent flavin oxidoreductase
430194	Δ1 bp	pseudogene (1377/1421 nt)	yahG →	DUF1116 domain‑containing protein
430211	Δ1 bp	pseudogene (1394/1421 nt)	yahG →	DUF1116 domain‑containing protein
430306	2 bp→G	intergenic (+68/‑75)	yahG → / → C_RS29050	DUF1116 domain‑containing protein/hypothetical protein
430312	Δ1 bp	intergenic (+74/‑70)	yahG → / → C_RS29050	DUF1116 domain‑containing protein/hypothetical protein
430353	2 bp→TG	intergenic (+115/‑28)	yahG → / → C_RS29050	DUF1116 domain‑containing protein/hypothetical protein
452064	Δ1 bp	intergenic (‑66/+58)	lacZ ← / ← lacI	beta‑galactosidase/DNA‑binding transcriptional repressor LacI
452328	+A	pseudogene (877/1083 nt)	lacI ←	DNA‑binding transcriptional repressor LacI
452408	Δ1 bp	pseudogene (797/1083 nt)	lacI ←	DNA‑binding transcriptional repressor LacI
455938	T→C	?91E (AAN→GAG)	frmA ←	S‑(hydroxymethyl)glutathione dehydrogenase
455940	T→G	E90A (GAA→GCA)	frmA ←	S‑(hydroxymethyl)glutathione dehydrogenase
463237	A→G	T51A (ACT→GCT)	tauD →	taurine dioxygenase
528839	2 bp→CG	intergenic (+123/‑220)	bolA → / → tig	transcriptional regulator BolA/trigger factor
592776	Δ1 bp	pseudogene (234/781 nt)	fetB →	iron export ABC transporter permease subunit FetB
598963	Δ1 bp	pseudogene (1065/1096 nt)	mnmH ←	tRNA 2‑selenouridine(34) synthase MnmH
625424	Δ1 bp	pseudogene (189/523 nt)	ybcI ←	metal‑dependent hydrolase
629039	C→A	intergenic (‑183/+61)	C_RS03010 ← / ← ompT	class I SAM‑dependent methyltransferase/omptin family outer membrane protease OmpT
629046	C→A	intergenic (‑190/+54)	C_RS03010 ← / ← ompT	class I SAM‑dependent methyltransferase/omptin family outer membrane protease OmpT
682752	A→G	T359A (ACG→GCG)	ahpF →	alkyl hydroperoxide reductase subunit F
692244	3 bp→GAA	coding (203‑205/1059 nt)	citC ←	[citrate (pro‑3S)‑lyase] ligase
692282	T→C	E56G (GAA→GGA)	citC ←	[citrate (pro‑3S)‑lyase] ligase
692290	2 bp→TC	coding (158‑159/1059 nt)	citC ←	[citrate (pro‑3S)‑lyase] ligase
692297	3 bp→CAC	coding (150‑152/1059 nt)	citC ←	[citrate (pro‑3S)‑lyase] ligase
692304	A→T	?49I (TTN→ATC)	citC ←	[citrate (pro‑3S)‑lyase] ligase
721985	3 bp→GTT	coding (1726‑1728/1878 nt)	C_RS03445 →	rhomboid family intramembrane serine protease
721994	G→C	V579L (GTT→CTT)	C_RS03445 →	rhomboid family intramembrane serine protease
761510	+63 bp	intergenic (‑345/+281)	speF ← / ← kdpE	ornithine decarboxylase SpeF/two‑component system response regulator KdpE
793144	+T	intergenic (+502/‑984)	C_RS03805 → / → cydA	tetratricopeptide repeat protein/cytochrome ubiquinol oxidase subunit I
793316	Δ1 bp	intergenic (+674/‑812)	C_RS03805 → / → cydA	tetratricopeptide repeat protein/cytochrome ubiquinol oxidase subunit I
802868	Δ1 bp	pseudogene (601/793 nt)	cpoB →	cell division protein CpoB
806102	G→C	pseudogene (273/372 nt)	C_RS03915 ←	cation diffusion facilitator family transporter
835018	C→A	S241Y (TCT→TAT)	bioC →	malonyl‑ACP O‑methyltransferase BioC
835142	2 bp→GG	coding (98‑99/678 nt)	bioD →	dethiobiotin synthase
836960	A→G	E220E (GAA→GAG)	uvrB →	excinuclease ABC subunit B
864306	C→T	A82A (GCG→GCA)	mcbA ←	DUF1471 family periplasmic protein McbA
883379	G→T	H41Q (CAC→CAA)	ybiW ←	glycyl radical protein
931423	A→C	M16L (ATG→CTG)	C_RS04570 →	phage tail protein I
931428	C→G	A17A (GCC→GCG)	C_RS04570 →	phage tail protein I
942611	G→A	S528S (AGC→AGT)	ybjL ←	aspartate:alanine antiporter
976070	Δ1 bp	pseudogene (1596/1948 nt)	macB →	macrolide ABC transporter ATP‑binding protein/permease MacB
1003444	Δ1 bp	pseudogene (1071/2284 nt)	pflB ←	formate C‑acetyltransferase
1019568	Δ1 bp	pseudogene (244/988 nt)	lpxK →	tetraacyldisaccharide 4'‑kinase
1020437	T→C	L30S (TTG→TCG)	ycaQ →	winged helix‑turn‑helix domain‑containing protein
1020451	T→C	S35P (TCG→CCG)	ycaQ →	winged helix‑turn‑helix domain‑containing protein
1035411	G→C	Q363E (CAA→GAA)	aspC ←	aspartate transaminase
1050646	A→T	F293I (TTT→ATT)	ycbX ←	6‑N‑hydroxylaminopurine resistance protein YcbX
1050905	T→G	R206R (CGA→CGC)	ycbX ←	6‑N‑hydroxylaminopurine resistance protein YcbX
1058901	C→A	T77N (ACC→AAC)	pqiC →	membrane integrity‑associated transporter subunit PqiC
1059286	2 bp→TT	intergenic (+51/‑203)	pqiC → / → rmf	membrane integrity‑associated transporter subunit PqiC/ribosome modulation factor
1100200	+C	pseudogene (947/1242 nt)	agp →	bifunctional glucose‑1‑phosphatase/inositol phosphatase
1100301	Δ1 bp	pseudogene (1048/1242 nt)	agp →	bifunctional glucose‑1‑phosphatase/inositol phosphatase
1114608	Δ1 bp	pseudogene (81/832 nt)	C_RS05430 →	FTR1 family protein
1158981	C→G	intergenic (‑233/‑461)	C_RS05650 ← / → C_RS05655	hypothetical protein/hemagglutinin repeat‑containing protein
1163163	T→G	S389A (TCC→GCC)	C_RS29595 →	hemagglutinin repeat‑containing protein
1163226	Δ1 bp	coding (1228/1233 nt)	C_RS29595 →	hemagglutinin repeat‑containing protein
1174674	Δ1 bp	pseudogene (915/1151 nt)	C_RS28395 ←	IS3 family transposase
1205668	T→A	P250P (CCA→CCT)	iroC ←	salmochelin/enterobactin export ABC transporter IroC
1241368	Δ1 bp	intergenic (‑219/‑16)	C_RS06075 ← / → ghrA	tRNA‑Ser/glyoxylate/hydroxypyruvate reductase GhrA
1270653	Δ1 bp	pseudogene (348/927 nt)	yceM →	Gfo/Idh/MocA family oxidoreductase
1270682	Δ1 bp	pseudogene (377/927 nt)	yceM →	Gfo/Idh/MocA family oxidoreductase
1270750	Δ1 bp	pseudogene (445/927 nt)	yceM →	Gfo/Idh/MocA family oxidoreductase
1294564	Δ1 bp	pseudogene (396/738 nt)	fabG →	3‑oxoacyl‑ACP reductase FabG
1294608	Δ1 bp	pseudogene (440/738 nt)	fabG →	3‑oxoacyl‑ACP reductase FabG
1294620	Δ1 bp	pseudogene (452/738 nt)	fabG →	3‑oxoacyl‑ACP reductase FabG
1297556	+T	pseudogene (756/809 nt)	pabC →	aminodeoxychorismate lyase
1297652	Δ1 bp	pseudogene (41/1024 nt)	yceG →	cell division protein YceG
1315474	Δ1 bp	pseudogene (2719/3448 nt)	mfd ←	transcription‑repair coupling factor
1333367	A→T	L27M (TTG→ATG)	ydfA ←	DUF1391 family protein
1394274	T→G	R132R (AGG→CGG)	mnmA ←	tRNA 2‑thiouridine(34) synthase MnmA
1394310	A→C	C120G (TGT→GGT)	mnmA ←	tRNA 2‑thiouridine(34) synthase MnmA
1395393	Δ1 bp	pseudogene (454/655 nt)	rluE ←	23S rRNA pseudouridine(2457) synthase RluE
1412835	Δ1 bp	pseudogene (294/702 nt)	C_RS07230 ←	LexA family transcriptional regulator
1412847	C→T	pseudogene (282/702 nt)	C_RS07230 ←	LexA family transcriptional regulator
1412858	Δ1 bp	pseudogene (271/702 nt)	C_RS07230 ←	LexA family transcriptional regulator
1412869	Δ1 bp	pseudogene (260/702 nt)	C_RS07230 ←	LexA family transcriptional regulator
1412878	Δ1 bp	pseudogene (251/702 nt)	C_RS07230 ←	LexA family transcriptional regulator
1412893	Δ1 bp	pseudogene (236/702 nt)	C_RS07230 ←	LexA family transcriptional regulator
1412935	T→A	pseudogene (194/702 nt)	C_RS07230 ←	LexA family transcriptional regulator
1412945	Δ1 bp	pseudogene (184/702 nt)	C_RS07230 ←	LexA family transcriptional regulator
1430717	2 bp→GC	coding (27‑28/348 nt)	C_RS07375 →	head decoration protein
1434008	+A	pseudogene (123/737 nt)	C_RS07405 →	phage tail protein
1434074	A→G	pseudogene (189/737 nt)	C_RS07405 →	phage tail protein
1449251	+C	pseudogene (900/937 nt)	sitA ←	iron/manganese ABC transporter substrate‑binding protein SitA
1449274	+A	pseudogene (877/937 nt)	sitA ←	iron/manganese ABC transporter substrate‑binding protein SitA
1449281	+A	pseudogene (870/937 nt)	sitA ←	iron/manganese ABC transporter substrate‑binding protein SitA
1449290	+A	pseudogene (861/937 nt)	sitA ←	iron/manganese ABC transporter substrate‑binding protein SitA
1449340	+G	pseudogene (811/937 nt)	sitA ←	iron/manganese ABC transporter substrate‑binding protein SitA
1449361	+C	pseudogene (790/937 nt)	sitA ←	iron/manganese ABC transporter substrate‑binding protein SitA
1535832	A→G	Q207R (CAA→CGA)	rssB →	two‑component system response regulator RssB
1562517	T→G	?292V (NTA→GTC)	trpCF ←	bifunctional indole‑3‑glycerol‑phosphate synthase TrpC/phosphoribosylanthranilate isomerase TrpF
1586082	T→C	intergenic (+58/‑132)	lapB → / → pyrF	lipopolysaccharide assembly protein LapB/orotidine‑5'‑phosphate decarboxylase
1586138	(T)5→6	intergenic (+114/‑76)	lapB → / → pyrF	lipopolysaccharide assembly protein LapB/orotidine‑5'‑phosphate decarboxylase
1665170	Δ1 bp	pseudogene (850/6040 nt)	C_RS08600 →	autotransporter domain‑containing protein
1705686	(T)5→4	pseudogene (631/796 nt)	ydcV →	ABC transporter permease
1710867	Δ1 bp	pseudogene (859/2104 nt)	yncD ←	TonB‑dependent receptor
1718460	Δ1 bp	pseudogene (134/841 nt)	C_RS08840 →	DUF4123 domain‑containing protein
1750298	Δ1 bp	pseudogene (2313/2402 nt)	dosP ←	oxygen‑sensing cyclic‑di‑GMP phosphodiesterase
1751298	Δ1 bp	pseudogene (1313/2402 nt)	dosP ←	oxygen‑sensing cyclic‑di‑GMP phosphodiesterase
1757912	G→T	intergenic (‑194/+167)	gadB ← / ← pqqL	glutamate decarboxylase/insulinase family protein
1758001	+A	intergenic (‑283/+78)	gadB ← / ← pqqL	glutamate decarboxylase/insulinase family protein
1771649	G→C	R171G (CGG→GGG)	ydeP ←	acid resistance putative oxidoreductase YdeP
1781887	2 bp→C	intergenic (+278/+2)	C_RS29955 → / ← hipA	acetylxylan esterase/type II toxin‑antitoxin system serine/threonine protein kinase toxin HipA
1785648	Δ1 bp	coding (1443/1461 nt)	uxaB ←	tagaturonate reductase
1913481	2 bp→AA	intergenic (+230/‑80)	pykF → / → lpp	pyruvate kinase PykF/murein lipoprotein Lpp
1913494	G→A	intergenic (+243/‑68)	pykF → / → lpp	pyruvate kinase PykF/murein lipoprotein Lpp
1913503	G→A	intergenic (+252/‑59)	pykF → / → lpp	pyruvate kinase PykF/murein lipoprotein Lpp
1953470	Δ1 bp	pseudogene (443/2389 nt)	pheT ←	phenylalanine‑‑tRNA ligase subunit beta
1953471	T→G	pseudogene (442/2389 nt)	pheT ←	phenylalanine‑‑tRNA ligase subunit beta
1986602	T→C	F110F (TTT→TTC)	xthA →	exodeoxyribonuclease III
2043606	C→G	L434L (CTG→CTC)	yoaA ←	ATP‑dependent DNA helicase
2067765	Δ1 bp	pseudogene (40/502 nt)	msrC ←	L‑methionine (R)‑S‑oxide reductase
2067779	Δ1 bp	pseudogene (26/502 nt)	msrC ←	L‑methionine (R)‑S‑oxide reductase
2067781	3 bp→C	pseudogene (22‑24/502 nt)	msrC ←	L‑methionine (R)‑S‑oxide reductase
2067816	Δ1 bp	intergenic (‑12/‑119)	msrC ← / → yebS	L‑methionine (R)‑S‑oxide reductase/membrane integrity lipid transport subunit YebS
2075040	C→A	intergenic (‑394/+1)	pphA ← / ← yebY	protein‑serine/threonine phosphatase/YebY family protein
2083143	Δ1 bp	pseudogene (586/1179 nt)	purT →	formate‑dependent phosphoribosylglycinamide formyltransferase
2083169	+T	pseudogene (612/1179 nt)	purT →	formate‑dependent phosphoribosylglycinamide formyltransferase
2102449	T→C	L22P (CTT→CCT)	yecD →	hydrolase
2128275	2 bp→TT	intergenic (‑626/‑153)	flhD ← / → uspC	flagellar transcriptional regulator FlhD/universal stress protein UspC
2193644	T→G	*211E (TAG→GAG)	zinT →	metal‑binding protein ZinT
2228759	T→G	pseudogene (1632/4230 nt)	irp2 →	yersiniabactin non‑ribosomal peptide synthetase HMWP2
2236185	Δ1 bp	pseudogene (2152/3952 nt)	irp1 →	yersiniabactin polyketide synthase HMWP1
2239009	+C	pseudogene (901/5413 nt)	C_RS28655 →	L‑histidine N(alpha)‑methyltransferase
2239018	+G	pseudogene (910/5413 nt)	C_RS28655 →	L‑histidine N(alpha)‑methyltransferase
2239021	+G	pseudogene (913/5413 nt)	C_RS28655 →	L‑histidine N(alpha)‑methyltransferase
2239024	+C	pseudogene (916/5413 nt)	C_RS28655 →	L‑histidine N(alpha)‑methyltransferase
2239026	+G	pseudogene (918/5413 nt)	C_RS28655 →	L‑histidine N(alpha)‑methyltransferase
2246661	+G	pseudogene (1240/1577 nt)	ybtE →	yersiniabactin biosynthesis salycil‑AMP ligase YbtE
2249443	C→A	intergenic (+293/‑355)	fyuA → / → C_RS11545	siderophore yersiniabactin receptor FyuA/inverse autotransporter beta domain‑containing protein
2253392	+A	pseudogene (425/1051 nt)	C_RS11565 ←	glycosyltransferase family 9 protein
2253408	+T	pseudogene (409/1051 nt)	C_RS11565 ←	glycosyltransferase family 9 protein
2270989	Δ1 bp	pseudogene (3196/4369 nt)	clbN ←	colibactin non‑ribosomal peptide synthetase ClbN
2299719	T→C	?254A (ACN→GCG)	clbF ←	colibactin biosynthesis dehydrogenase ClbF
2299739	T→C	Q247R (CAG→CGG)	clbF ←	colibactin biosynthesis dehydrogenase ClbF
2308234	G→C	pseudogene (5668/9622 nt)	clbB ←	colibactin hybrid non‑ribosomal peptide synthetase/type I polyketide synthase ClbB
2308291	Δ1 bp	pseudogene (5611/9622 nt)	clbB ←	colibactin hybrid non‑ribosomal peptide synthetase/type I polyketide synthase ClbB
2331035	Δ1 bp	intergenic (+96/‑375)	C_RS11795 → / → C_RS27135	YaiO family outer membrane beta‑barrel protein/transposase
2331067	Δ1 bp	intergenic (+128/‑343)	C_RS11795 → / → C_RS27135	YaiO family outer membrane beta‑barrel protein/transposase
2331091	Δ1 bp	intergenic (+152/‑319)	C_RS11795 → / → C_RS27135	YaiO family outer membrane beta‑barrel protein/transposase
2340074	Δ1 bp	intergenic (‑239/+402)	C_RS11855 ← / ← C_RS11865	inovirus Gp2 family protein/hypothetical protein
2376670	A→G	F172F (TTT→TTC)	yeeZ ←	SDR family oxidoreductase
2385345	Δ1 bp	intergenic (+63/+124)	hisI → / ← wzzB	bifunctional phosphoribosyl‑AMP cyclohydrolase/phosphoribosyl‑ATP diphosphatase HisIE/LPS O‑antigen chain length determinant protein WzzB
2401145	G→T	T146N (ACC→AAC)	galF ←	UTP‑‑glucose‑1‑phosphate uridylyltransferase GalF
2423422	A→G	pseudogene (223/453 nt)	wzb ←	low molecular weight protein‑tyrosine‑phosphatase Wzb
2423497	+G	pseudogene (148/453 nt)	wzb ←	low molecular weight protein‑tyrosine‑phosphatase Wzb
2423501	2 bp→GC	pseudogene (143‑144/453 nt)	wzb ←	low molecular weight protein‑tyrosine‑phosphatase Wzb
2423538	+C	pseudogene (107/453 nt)	wzb ←	low molecular weight protein‑tyrosine‑phosphatase Wzb
2423552	+G	pseudogene (93/453 nt)	wzb ←	low molecular weight protein‑tyrosine‑phosphatase Wzb
2424143	+T	pseudogene (634/1139 nt)	wza ←	polysaccharide export protein Wza
2438239	A→G	G23G (GGT→GGC)	yegI ←	protein kinase YegI
2471351	C→A	S195S (TCC→TCA)	yegU →	ADP‑ribosylglycohydrolase family protein
2471374	T→C	V203A (GTT→GCT)	yegU →	ADP‑ribosylglycohydrolase family protein
2471399	A→C	L211F (TTA→TTC)	yegU →	ADP‑ribosylglycohydrolase family protein
2471421	T→C	L219L (TTG→CTG)	yegU →	ADP‑ribosylglycohydrolase family protein
2548531	T→A	pseudogene (340/941 nt)	psuG ←	pseudouridine‑5'‑phosphate glycosidase
2548564	G→A	pseudogene (307/941 nt)	psuG ←	pseudouridine‑5'‑phosphate glycosidase
2548566	2 bp→AA	pseudogene (304‑305/941 nt)	psuG ←	pseudouridine‑5'‑phosphate glycosidase
2548581	Δ1 bp	pseudogene (290/941 nt)	psuG ←	pseudouridine‑5'‑phosphate glycosidase
2548585	Δ1 bp	pseudogene (286/941 nt)	psuG ←	pseudouridine‑5'‑phosphate glycosidase
2548587	A→C	pseudogene (284/941 nt)	psuG ←	pseudouridine‑5'‑phosphate glycosidase
2548592	A→T	pseudogene (279/941 nt)	psuG ←	pseudouridine‑5'‑phosphate glycosidase
2687834	2 bp→AA	intergenic (‑257/+372)	nuoA ← / ← lrhA	NADH‑quinone oxidoreductase subunit NuoA/transcriptional regulator LrhA
2721443	G→C	pseudogene (476/1177 nt)	yfcJ ←	MFS transporter
2721450	+A	pseudogene (469/1177 nt)	yfcJ ←	MFS transporter
2721484	+A	pseudogene (435/1177 nt)	yfcJ ←	MFS transporter
2748721	Δ1 bp	pseudogene (7046/7952 nt)	C_RS13730 ←	phase‑variable autotransporter adhesin UpaE
2748756	Δ1 bp	pseudogene (7011/7952 nt)	C_RS13730 ←	phase‑variable autotransporter adhesin UpaE
2780570	T→C	N37D (AAT→GAT)	alaC ←	alanine transaminase
2780697	G→T	intergenic (‑19/‑357)	alaC ← / → ypdA	alanine transaminase/two‑component system sensor histidine kinase YpdA
2780704	+C	intergenic (‑26/‑350)	alaC ← / → ypdA	alanine transaminase/two‑component system sensor histidine kinase YpdA
2780707	G→A	intergenic (‑29/‑347)	alaC ← / → ypdA	alanine transaminase/two‑component system sensor histidine kinase YpdA
2814268	+T	coding (969/984 nt)	cysK →	cysteine synthase A
2814340	Δ1 bp	intergenic (+57/‑316)	cysK → / → ptsH	cysteine synthase A/phosphocarrier protein Hpr
2814414	Δ1 bp	intergenic (+131/‑242)	cysK → / → ptsH	cysteine synthase A/phosphocarrier protein Hpr
2814984	(C)5→4	pseudogene (27/1729 nt)	ptsI →	phosphoenolpyruvate‑protein phosphotransferase PtsI
2901542	A→G	F84L (TTT→CTT)	C_RS14395 ←	hypothetical protein
2948623	Δ1 bp	intergenic (‑269/‑61)	glyA ← / → hmpA	serine hydroxymethyltransferase/NO‑inducible flavohemoprotein
2980139	Δ1 bp	intergenic (+5/+44)	ung → / ← yfiF	uracil‑DNA glycosylase/tRNA/rRNA methyltransferase
3018449	A→G	intergenic (+485/‑261)	smpB → / → C_RS14940	SsrA‑binding protein SmpB/hypothetical protein
3018503	A→G	intergenic (+539/‑207)	smpB → / → C_RS14940	SsrA‑binding protein SmpB/hypothetical protein
3018552	2 bp→GA	intergenic (+588/‑157)	smpB → / → C_RS14940	SsrA‑binding protein SmpB/hypothetical protein
3018566	2 bp→AA	intergenic (+602/‑143)	smpB → / → C_RS14940	SsrA‑binding protein SmpB/hypothetical protein
3018606	3 bp→ACC	intergenic (+642/‑102)	smpB → / → C_RS14940	SsrA‑binding protein SmpB/hypothetical protein
3018610	G→A	intergenic (+646/‑100)	smpB → / → C_RS14940	SsrA‑binding protein SmpB/hypothetical protein
3018615	G→A	intergenic (+651/‑95)	smpB → / → C_RS14940	SsrA‑binding protein SmpB/hypothetical protein
3018622	A→G	intergenic (+658/‑88)	smpB → / → C_RS14940	SsrA‑binding protein SmpB/hypothetical protein
3026898	A→G	intergenic (‑52/+145)	tnpA ← / ← C_RS14990	IS200/IS605 family transposase/Ail/Lom family outer membrane beta‑barrel protein
3049229	Δ1 bp	intergenic (‑334/+31)	cspI ← / ← rzpQ	cold shock protein CspI/DUF2514 domain‑containing protein
3081041	+C	pseudogene (419/420 nt)	C_RS15325 →	carboxymuconolactone decarboxylase family protein
3081076	+C	intergenic (+34/‑184)	C_RS15325 → / → nrdH	carboxymuconolactone decarboxylase family protein/glutaredoxin‑like protein NrdH
3090059	Δ1 bp	intergenic (+20/‑105)	C_RS15365 → / → ygaZ	MFS transporter/L‑valine exporter subunit YgaZ
3103741	Δ1 bp	pseudogene (738/2632 nt)	alaS ←	alanine‑‑tRNA ligase
3115834	Δ1 bp	pseudogene (889/1441 nt)	norV →	anaerobic nitric oxide reductase flavorubredoxin
3150366	(TCTAC)2→1	pseudogene (391‑395/998 nt)	rpoS ←	RNA polymerase sigma factor RpoS	Note, the NCBI record with this duplication is incorrect, see Hryckowian AJ et al. (2015), PLoS One. 10(9): e0138121.
3156555	Δ2 bp	intergenic (‑10/+41)	ygbE ← / ← cysC	DUF3561 family protein/adenylyl‑sulfate kinase
3168283	Δ1 bp	pseudogene (297/577 nt)	ygcP →	glycerol‑3‑phosphate responsive antiterminator
3173132	G→T	P26T (CCG→ACG)	ygcU ←	FAD‑binding oxidoreductase
3194070	Δ1 bp	pseudogene (135/1343 nt)	gudD ←	glucarate dehydratase
3194071	T→C	pseudogene (134/1343 nt)	gudD ←	glucarate dehydratase
3194086	Δ1 bp	pseudogene (119/1343 nt)	gudD ←	glucarate dehydratase
3209757	G→T	G219V (GGG→GTG)	fucP →	L‑fucose:H+ symporter permease
3212412	+A	pseudogene (78/1418 nt)	fucK →	L‑fuculokinase
3245777	+G	pseudogene (1614/1759 nt)	tssF →	type VI secretion system baseplate subunit TssF
3245794	+G	pseudogene (1631/1759 nt)	tssF →	type VI secretion system baseplate subunit TssF
3374188	+G	pseudogene (597/904 nt)	C_RS16705 →	prohibitin family protein
3374203	+A	pseudogene (612/904 nt)	C_RS16705 →	prohibitin family protein
3374231	+A	pseudogene (640/904 nt)	C_RS16705 →	prohibitin family protein
3374233	+G	pseudogene (642/904 nt)	C_RS16705 →	prohibitin family protein
3374238	+A	pseudogene (647/904 nt)	C_RS16705 →	prohibitin family protein
3382253	A→C	T42P (ACG→CCG)	C_RS29650 →	hypothetical protein
3382256	G→C	A43P (GCT→CCT)	C_RS29650 →	hypothetical protein
3388606	C→T	I258I (ATC→ATT)	gshB →	glutathione synthase
3419563	C→A	T223N (ACC→AAC)	hlyA →	RTX toxin hemolysin HlyA
3471725	+A	pseudogene (14/728 nt)	C_RS17245 →	FCD domain‑containing protein
3471750	T→A	pseudogene (39/728 nt)	C_RS17245 →	FCD domain‑containing protein
3471756	2 bp→GA	pseudogene (45‑46/728 nt)	C_RS17245 →	FCD domain‑containing protein
3471763	+A	pseudogene (52/728 nt)	C_RS17245 →	FCD domain‑containing protein
3471772	G→T	pseudogene (61/728 nt)	C_RS17245 →	FCD domain‑containing protein
3471781	(A)6→7	pseudogene (70/728 nt)	C_RS17245 →	FCD domain‑containing protein
3471795	+T	pseudogene (84/728 nt)	C_RS17245 →	FCD domain‑containing protein
3471801	+G	pseudogene (90/728 nt)	C_RS17245 →	FCD domain‑containing protein
3471809	+A	pseudogene (98/728 nt)	C_RS17245 →	FCD domain‑containing protein
3471823	+G	pseudogene (112/728 nt)	C_RS17245 →	FCD domain‑containing protein
3471836	+A	pseudogene (125/728 nt)	C_RS17245 →	FCD domain‑containing protein
3471839	G→T	pseudogene (128/728 nt)	C_RS17245 →	FCD domain‑containing protein
3471843	+A	pseudogene (132/728 nt)	C_RS17245 →	FCD domain‑containing protein
3471864	+T	pseudogene (153/728 nt)	C_RS17245 →	FCD domain‑containing protein
3471916	T→C	pseudogene (205/728 nt)	C_RS17245 →	FCD domain‑containing protein
3471918	T→C	pseudogene (207/728 nt)	C_RS17245 →	FCD domain‑containing protein
3471947	G→A	pseudogene (236/728 nt)	C_RS17245 →	FCD domain‑containing protein
3471971	+T	pseudogene (260/728 nt)	C_RS17245 →	FCD domain‑containing protein
3472825	G→A	L197L (CTA→TTA)	C_RS17250 ←	alpha/beta hydrolase
3472841	Δ1 bp	coding (573/939 nt)	C_RS17250 ←	alpha/beta hydrolase
3472903	Δ1 bp	coding (511/939 nt)	C_RS17250 ←	alpha/beta hydrolase
3472904	C→A	W170C (TGG→TGT)	C_RS17250 ←	alpha/beta hydrolase
3472907	2 bp→AA	coding (506‑507/939 nt)	C_RS17250 ←	alpha/beta hydrolase
3472957	Δ1 bp	coding (457/939 nt)	C_RS17250 ←	alpha/beta hydrolase
3479969	Δ1 bp	intergenic (+12/‑221)	C_RS29460 → / → C_RS17290	transposase domain‑containing protein/IS66 family insertion sequence hypothetical protein
3479975	Δ1 bp	intergenic (+18/‑215)	C_RS29460 → / → C_RS17290	transposase domain‑containing protein/IS66 family insertion sequence hypothetical protein
3479980	A→T	intergenic (+23/‑210)	C_RS29460 → / → C_RS17290	transposase domain‑containing protein/IS66 family insertion sequence hypothetical protein
3479999	A→C	intergenic (+42/‑191)	C_RS29460 → / → C_RS17290	transposase domain‑containing protein/IS66 family insertion sequence hypothetical protein
3480001	A→C	intergenic (+44/‑189)	C_RS29460 → / → C_RS17290	transposase domain‑containing protein/IS66 family insertion sequence hypothetical protein
3480016	Δ1 bp	intergenic (+59/‑174)	C_RS29460 → / → C_RS17290	transposase domain‑containing protein/IS66 family insertion sequence hypothetical protein
3480020	Δ1 bp	intergenic (+63/‑170)	C_RS29460 → / → C_RS17290	transposase domain‑containing protein/IS66 family insertion sequence hypothetical protein
3480025	T→A	intergenic (+68/‑165)	C_RS29460 → / → C_RS17290	transposase domain‑containing protein/IS66 family insertion sequence hypothetical protein
3480033	Δ1 bp	intergenic (+76/‑157)	C_RS29460 → / → C_RS17290	transposase domain‑containing protein/IS66 family insertion sequence hypothetical protein
3480037	G→C	intergenic (+80/‑153)	C_RS29460 → / → C_RS17290	transposase domain‑containing protein/IS66 family insertion sequence hypothetical protein
3480042	3 bp→TCT	intergenic (+85/‑146)	C_RS29460 → / → C_RS17290	transposase domain‑containing protein/IS66 family insertion sequence hypothetical protein
3480049	Δ1 bp	intergenic (+92/‑141)	C_RS29460 → / → C_RS17290	transposase domain‑containing protein/IS66 family insertion sequence hypothetical protein
3480053	C→A	intergenic (+96/‑137)	C_RS29460 → / → C_RS17290	transposase domain‑containing protein/IS66 family insertion sequence hypothetical protein
3480058	C→A	intergenic (+101/‑132)	C_RS29460 → / → C_RS17290	transposase domain‑containing protein/IS66 family insertion sequence hypothetical protein
3480070	C→A	intergenic (+113/‑120)	C_RS29460 → / → C_RS17290	transposase domain‑containing protein/IS66 family insertion sequence hypothetical protein
3579322	Δ1 bp	pseudogene (29/928 nt)	yqhG →	YbjP/YqhG family protein
3582580	T→C	K71E (AAA→GAA)	ygiQ ←	YgiQ family radical SAM protein
3637305	A→G	F397S (TTT→TCT)	glnE ←	bifunctional [glutamate‑‑ammonia ligase]‑adenylyl‑L‑tyrosine phosphorylase/[glutamate‑‑ammonia‑ligase] adenylyltransferase
3654731	Δ1 bp	pseudogene (1091/1844 nt)	rpoD →	RNA polymerase sigma factor RpoD
3654750	Δ1 bp	pseudogene (1110/1844 nt)	rpoD →	RNA polymerase sigma factor RpoD
3658183	C→G	G497R (GGA→CGA)	aer ←	aerotaxis sensor receptor Aer
3685075	C→G	intergenic (‑338/‑145)	uxaC ← / → exuT	glucuronate isomerase/hexuronate transporter ExuT
3691404	Δ1 bp	pseudogene (385/989 nt)	yqjG →	glutathionyl‑hydroquinone reductase YqjG
3691409	Δ1 bp	pseudogene (390/989 nt)	yqjG →	glutathionyl‑hydroquinone reductase YqjG
3696321	C→T	pseudogene (1067/1334 nt)	cyuP ←	HAAAP family serine/threonine permease
3696339	Δ1 bp	pseudogene (1049/1334 nt)	cyuP ←	HAAAP family serine/threonine permease
3696342	C→T	pseudogene (1046/1334 nt)	cyuP ←	HAAAP family serine/threonine permease
3696345	Δ1 bp	pseudogene (1043/1334 nt)	cyuP ←	HAAAP family serine/threonine permease
3697638	A→C	intergenic (‑251/+27)	cyuP ← / ← tdcG	HAAAP family serine/threonine permease/L‑serine ammonia‑lyase
3718063	G→C	G15A (GGC→GCC)	C_RS18455 →	PTS mannose/fructose/sorbose/N‑acetylgalactosamine transporter subunit IIC
3758974	Δ1 bp	pseudogene (1594/1936 nt)	ftsH ←	ATP‑dependent zinc metalloprotease FtsH
3767785	G→A	L196L (CTG→CTA)	ispB →	octaprenyl diphosphate synthase
3767788	G→A	Q197Q (CAG→CAA)	ispB →	octaprenyl diphosphate synthase
3825303	G→C	A410G (GCC→GGC)	csrD ←	RNase E specificity factor CsrD
3830107	C→G	P331R (CCC→CGC)	accC →	acetyl‑CoA carboxylase biotin carboxylase subunit
3938524	Δ1 bp	coding (9/912 nt)	C_RS19670 ←	hypothetical protein
4062163	+C	pseudogene (1371/1508 nt)	C_RS20250 →	carbohydrate kinase
4147366	T→A	intergenic (‑457/+287)	dppA ← / ← C_RS20620	dipeptide ABC transporter substrate‑binding protein DppA/tRNA‑Pro
4147371	C→A	intergenic (‑462/+282)	dppA ← / ← C_RS20620	dipeptide ABC transporter substrate‑binding protein DppA/tRNA‑Pro
4147456	Δ1 bp	intergenic (‑547/+197)	dppA ← / ← C_RS20620	dipeptide ABC transporter substrate‑binding protein DppA/tRNA‑Pro
4147462	+G	intergenic (‑553/+191)	dppA ← / ← C_RS20620	dipeptide ABC transporter substrate‑binding protein DppA/tRNA‑Pro
4147484	A→G	intergenic (‑575/+169)	dppA ← / ← C_RS20620	dipeptide ABC transporter substrate‑binding protein DppA/tRNA‑Pro
4163154	A→G	F64F (TTT→TTC)	ysaB ←	YsaB family lipoprotein
4163165	A→C	?61V (TTN→GTC)	ysaB ←	YsaB family lipoprotein
4163169	A→G	I59I (ATT→ATC)	ysaB ←	YsaB family lipoprotein
4163200	C→G	G49A (GGA→GCA)	ysaB ←	YsaB family lipoprotein
4163251	C→A	G32V (GGT→GTT)	ysaB ←	YsaB family lipoprotein
4231063	C→A	P61P (CCG→CCT)	C_RS20990 ←	O‑antigen ligase family protein
4231081	G→T	N55K (AAC→AAA)	C_RS20990 ←	O‑antigen ligase family protein
4270026	(T)7→6	intergenic (‑6/+279)	C_RS21185 ← / ← yicI	PRD domain‑containing protein/alpha‑xylosidase
4270031	Δ1 bp	intergenic (‑11/+274)	C_RS21185 ← / ← yicI	PRD domain‑containing protein/alpha‑xylosidase
4281020	Δ1 bp	pseudogene (635/2383 nt)	C_RS21225 →	glycoside hydrolase family 31 protein
4302384	A→T	pseudogene (484/1294 nt)	C_RS29530 ←	hypothetical protein
4302456	4 bp→TTT	pseudogene (409‑412/1294 nt)	C_RS29530 ←	hypothetical protein
4311961	Δ1 bp	pseudogene (151/284 nt)	grpH →	propanediol utilization system shell hexamer GrpH
4312047	Δ1 bp	pseudogene (237/284 nt)	grpH →	propanediol utilization system shell hexamer GrpH
4331694	+C	intergenic (‑95/‑9)	C_RS21505 ← / → C_RS29680	inovirus Gp2 family protein/hypothetical protein
4331731	1 bp→TA	coding (29/159 nt)	C_RS29680 →	hypothetical protein
4331745	C→A	P15T (CCA→ACA)	C_RS29680 →	hypothetical protein
4364757	2 bp→TT	coding (467‑468/1716 nt)	yidK ←	solute:sodium symporter family transporter
4364760	2 bp→TA	coding (464‑465/1716 nt)	yidK ←	solute:sodium symporter family transporter
4374831	Δ1 bp	pseudogene (519/619 nt)	dgoA ←	2‑dehydro‑3‑deoxy‑6‑phosphogalactonate aldolase
4377580	A→T	pseudogene (405/657 nt)	C_RS21775 →	hypothetical protein
4377596	Δ1 bp	pseudogene (421/657 nt)	C_RS21775 →	hypothetical protein
4377710	+T	pseudogene (535/657 nt)	C_RS21775 →	hypothetical protein
4384772	Δ1 bp	pseudogene (695/1405 nt)	dnaA ←	chromosomal replication initiator protein DnaA
4411010	C→A	G141V (GGT→GTT)	pstC ←	phosphate ABC transporter permease PstC
4411089	A→C	S115A (TCC→GCC)	pstC ←	phosphate ABC transporter permease PstC
4411099	G→C	P111P (CCC→CCG)	pstC ←	phosphate ABC transporter permease PstC
4411103	G→C	P110R (CCC→CGC)	pstC ←	phosphate ABC transporter permease PstC
4444667	A→G	intergenic (+124/‑70)	C_RS22085 → / → C_RS22090	tRNA‑Glu/23S ribosomal RNA
4450752	Δ1 bp	pseudogene (256/1522 nt)	yifB ←	YifB family Mg chelatase‑like AAA ATPase
4486556	Δ1 bp	intergenic (‑386/+294)	aslA ← / ← hemY	arylsulfatase AslA/protoheme IX biogenesis protein HemY
4488139	(GCAGGT)8→9	coding (1128/1218 nt)	hemX ←	uroporphyrinogen‑III C‑methyltransferase
4562751	T→A	intergenic (+15/‑54)	C_RS22665 → / → C_RS22670	16S ribosomal RNA/tRNA‑Ile
4562757	A→C	intergenic (+21/‑48)	C_RS22665 → / → C_RS22670	16S ribosomal RNA/tRNA‑Ile
4562891	G→C	intergenic (+10/‑33)	C_RS22670 → / → C_RS22675	tRNA‑Ile/tRNA‑Ala
4564310	Δ1 bp	noncoding (1137/2908 nt)	C_RS22680 →	23S ribosomal RNA
4564419	Δ1 bp	noncoding (1246/2908 nt)	C_RS22680 →	23S ribosomal RNA
4573132	+T	pseudogene (676/2786 nt)	polA →	DNA polymerase I
4697924	A→C	V31V (GTA→GTC)	murI →	glutamate racemase
4701031	A→C	intergenic (+171/‑23)	C_RS23315 → / → C_RS23320	tRNA‑Glu/23S ribosomal RNA
4719166	2 bp→GT	coding (1690‑1691/4224 nt)	rpoC →	DNA‑directed RNA polymerase subunit beta'
4741565	C→A	noncoding (340/2907 nt)	C_RS23525 →	23S ribosomal RNA
4748027	A→C	S455R (AGT→CGT)	aceB →	malate synthase A
4863747	A→C	intergenic (‑185/+24)	C_RS24060 ← / ← yjcS	hypothetical protein/alkyl sulfatase YjcS
4863939	A→G	F606F (TTT→TTC)	yjcS ←	alkyl sulfatase YjcS
4873866	A→C	C93G (TGC→GGC)	phnP ←	phosphonate metabolism protein PhnP
4874536	T→C	N15D (AAC→GAC)	phnO ←	aminoalkylphosphonate N‑acetyltransferase
4874554	T→C	T9A (ACT→GCT)	phnO ←	aminoalkylphosphonate N‑acetyltransferase
4874581	G→T	P181H (CCC→CAC)	phnN ←	ribose 1,5‑bisphosphokinase
4874618	T→C	N169D (AAC→GAC)	phnN ←	ribose 1,5‑bisphosphokinase
4987964	T→G	I42L (ATA→CTA)	frdD ←	fumarate reductase subunit FrdD
4988540	T→C	S233S (TCA→TCG)	frdB ←	fumarate reductase iron‑sulfur protein
4998140	G→A	R129R (CGC→CGT)	psd ←	archaetidylserine decarboxylase
5020357	(A)5→6	pseudogene (309/398 nt)	yjfL →	DUF350 domain‑containing protein
5020567	2 bp→AA	coding (112‑113/639 nt)	yjfM →	DUF1190 domain‑containing protein
5020584	G→A	A43A (GCG→GCA)	yjfM →	DUF1190 domain‑containing protein
5021299	+T	pseudogene (203/1163 nt)	yjfC →	glutathionylspermidine synthase family protein
5021317	T→G	pseudogene (221/1163 nt)	yjfC →	glutathionylspermidine synthase family protein
5099016	Δ1 bp	pseudogene (434/1189 nt)	C_RS25290 →	DUF898 family protein
5181248	Δ1 bp	coding (6/810 nt)	C_RS25670 ←	C4‑dicarboxylate TRAP transporter substrate‑binding protein
5181288	Δ1 bp	intergenic (‑35/‑820)	C_RS25670 ← / → C_RS25675	C4‑dicarboxylate TRAP transporter substrate‑binding protein/Na+/H+ antiporter
237087	T→C	intergenic (+198/‑73)	C_RS01125 → / → C_RS01135	tRNA‑Glu/23S ribosomal RNA
237090	A→G	intergenic (+201/‑70)	C_RS01125 → / → C_RS01135	tRNA‑Glu/23S ribosomal RNA
237132	G→A	intergenic (+243/‑28)	C_RS01125 → / → C_RS01135	tRNA‑Glu/23S ribosomal RNA
237242	A→G	noncoding (83/2904 nt)	C_RS01135 →	23S ribosomal RNA

## Sheet: 1H dataset-specific differences
Postion	Mutation	Annotation	Gene	Description	Strain and replicate
1434159	+G	pseudogene (274/737 nt)	C_RS07405 →	phage tail protein	Rep 2- ΔstpAΔrfaH
1434223	+A	pseudogene (338/737 nt)	C_RS07405 →	phage tail protein	Rep 2- ΔstpAΔrfaH
1434246	+G	pseudogene (361/737 nt)	C_RS07405 →	phage tail protein	Rep 2- ΔstpAΔrfaH; Rep 2- ΔstpA
1665467	T→C	pseudogene (1147/6040 nt)	C_RS08600 →	autotransporter domain‑containing protein	Rep 2- Δhns
1665917	A→G	pseudogene (1597/6040 nt)	C_RS08600 →	autotransporter domain‑containing protein	Rep 1 and 3- ΔstpAΔrfaH; Rep 1- Δhns
1665926	A→G	pseudogene (1606/6040 nt)	C_RS08600 →	autotransporter domain‑containing protein	All strains except Rep 1- ΔhnsΔstpAΔrfaH and Rep 2- ΔstpAΔrfaH, Rep 2- Δhns
1665932	T→C	pseudogene (1612/6040 nt)	C_RS08600 →	autotransporter domain‑containing protein	All strains except Rep 1- ΔhnsΔstpAΔrfaH Rep 2- ΔstpAΔrfaH
1665938	T→A	pseudogene (1618/6040 nt)	C_RS08600 →	autotransporter domain‑containing protein	All strains except Rep 1- ΔhnsΔstpAΔrfaH Rep 2- ΔstpAΔrfaH
1666061	A→T	pseudogene (1741/6040 nt)	C_RS08600 →	autotransporter domain‑containing protein	Rep 1 WT, Rep 1 ΔrfaH, Rep 3- ΔhnsΔstpAΔrfaH, Rep 1,2 ΔstpA, Rep 1- ΔstpAΔrfaH
2142611	C→A	A258S (GCG→TCG)	uvrC ←	excinuclease ABC subunit UvrC	Rep 1- Δhns
4563113	A→G	intergenic (+114/‑61)	C_RS22675 → / → C_RS22680	tRNA‑Ala/23S ribosomal RNA	All strains except Rep 3- ΔhnsΔstpA, Rep 1 and 3 ΔhnsΔstpAΔrfaH
4698975	A→G	intergenic (+286/‑88)	murI → / → C_RS23310	glutamate racemase/16S ribosomal RNA	All strains except Rep 3- ΔhnsΔstpA, Rep 3 ΔhnsΔstpAΔrfaH
