# Supplementary material for: RfaH Counter-Silences Inhibition of Transcript Elongation by H-NS–StpA Nucleoprotein Filaments in Pathogenic Escherichia coli
Source: mBio. 2022 Oct 20;13(6):e02662-22. doi: 10.1128/mbio.02662-22 (PMC9765446; doi:10.1128/mbio.02662-22)
Supplement: Data set S2 [file mbio.02662-22-s0009.xlsx]

## Sheet: Legend
Dataset 2: List of RfaH regulated TUs and description of ops motifs genome wide
Name	Description	Relevant Figures
2A:	Description of TUs with RfaH signal	Fig. 2
2B:	FIMO catalog of ops genome-wide and corresponding RfaH and RNAP signal	Fig. 2
2C:	WT RfaH signal peak calling	Fig. 2
	*Criterion for RfaH binding: Peak must not be enriched in ΔrfaH, contain an ops, and have a fold-enrichment of 1.5	Fig. 2
2D:	ΔhnsΔstpA Peak calling	Fig. 2
2E:	RNAP signal at predicted ops sites genome-wide	Fig. 2

## Sheet: 2A Observed RfaH loci
Dataset 2A. List of RfaH regulated TUs and description of ops motifs genome wide
First gene within RfaH-regulated TU	Last gene within predicted RfaH-regulated TU	Last gene within RfaH signal	Condition RfaH binds RNAP	ops sequence (5'-3')	Coordinate start of ops	Coordinate end of ops	TU Coordinate start (WT)	TU Coordinate End (WT)	Length of TU	Distance of ops relative to the start of the TU	1st Gene COORDINATE start	Distance of ops site from 1st gene in TU	Distance between TSS and first gene (length of UTR)
c1882	NA*	C_RS08870	ΔhnsΔstpA	GGCGGTAGCGTA	1715753	1715764	NA	NA	NA	NA	1716065	-313	NA
wzx	cpsB	wzzB	WT and ΔhnsΔstpA	GGCGGTAGCGTG	2400402	2400391	2400469	2390963	9506	67	2400331	-71	138
wza	NA*	wcaL	ΔhnsΔstpA	GGCGGTAGCGTG	2424966	2424955	NA	NA	NA	NA	2424776	-190	NA
tssH (c3392)	NA*	c1889	ΔhnsΔstpA	GGCGGTAGCGTG	3229485	3229496	NA	NA	NA	NA	3229544	-60	NA
hlyC	hlyD	tnpB-2	WT and ΔhnsΔstpA	GGCGGTAGCATG	3417738	3417749	3417603	3426309	8706	135	3418371	-634	768
c3698 (kpsM)	c3694	c3692	WT and ΔhnsΔstpA	GGCGGTAGCATA	3529321	3529332	3530138	3522336	7802	817	3529292	-40	846
rfaQ	c4449	c4448	WT and ΔhnsΔstpA	GGCGGTAGCGTG	4239186	4239175	4239213	4231273	7940	27	4239125	-61	88
c4518	NA*	c4511	ΔhnsΔstpA	GGCGGTAGCGTG	4304101	4304090	NA	NA	NA	NA	4303944	-157	NA
*Transcription units for ΔhnsΔstpA could not be reliably predicted from WT data, presumably because these genes are not expressed in WT conditions, see methods

## Sheet: 2B ops motifs genome-wide
Motif Searched	Start	Stop	Strand	Score	p-value	q-value	Matched sequence		Nearest Gene	Is ops in NT strand relative to first gene?	In gene	WT RNAP signal at gene	WT gene class	RfaH signal?
GGCGGTAGCGTG	579676	579687	+	23.9725	3.11e-08	0.0509	GGCGGTAGCGTG		ushA	FALSE	Y	0.91	Class V	N
GGCGGTAGCGTG	2400391	2400402	-	23.9725	3.11e-08	0.0509	GGCGGTAGCGTG		wxz	TRUE	N, UTR	5.3	Class IV	Y
GGCGGTAGCGTG	2424955	2424966	-	23.9725	3.11e-08	0.0509	GGCGGTAGCGTG		wza	TRUE	N, UTR	0.38	Class I	Y
GGCGGTAGCGTG	3229485	3229496	+	23.9725	3.11e-08	0.0509	GGCGGTAGCGTG		tssH	TRUE	N, UTR	0.35	Class I	Y
GGCGGTAGCGTG	4239175	4239186	-	23.9725	3.11e-08	0.0509	GGCGGTAGCGTG		rfaQ	TRUE	N, UTR	1.47	Class III	Y
GGCGGTAGCGTG	4304090	4304101	-	23.9725	3.11e-08	0.0509	GGCGGTAGCGTG		c4518	TRUE	N, UTR	0.44	Class V	Y
GGCGGTAGCGTG	1715753	1715764	+	22.1101	1.07e-07	0.126	GGCGGTAGCGTA		c1882	TRUE	N, UTR	0.39	Class III	Y
GGCGGTAGCGTG	3417738	3417749	+	22.1101	1.07e-07	0.126	GGCGGTAGCATG		hlyC	TRUE	N, UTR	1.44	Class III	Y
GGCGGTAGCGTG	786638	786649	-	20.2477	1.53e-07	0.126	GGCGGTAGCATA		sucA	FALSE	Y	2.89	Class VI	N
GGCGGTAGCGTG	3529321	3529332	-	20.2477	1.53e-07	0.126	GGCGGTAGCATA		c3698 (kapsule)	TRUE	N, UTR	9.98	Class IV	Y
GGCGGTAGCGTG	2306890	2306901	+	20.2477	1.53e-07	0.126	GGCGGTAGCATA		clbB	FALSE	Y	2.12	Class V	N
GGCGGTAGCGTG	53570	53581	-	15.9083	2.91e-07	0.126	GGCGGTAGCGTC		apaH	TRUE	Y	2.25	Class V	N
GGCGGTAGCGTG	958126	958137	-	15.9083	2.91e-07	0.126	GGCGGTAGCGTT		ybjP	TRUE	Y	0.84	Class V	N
GGCGGTAGCGTG	2031791	2031802	-	15.9083	2.91e-07	0.126	GGCGGTAGCGTC		yeaL	FALSE	Y	1.97	Class V	N
GGCGGTAGCGTG	2810118	2810129	-	15.9083	2.91e-07	0.126	GGCGGTAGCGTT		ligA	TRUE	Y	1.49	Class V	N
GGCGGTAGCGTG	3869096	3869107	-	15.9083	2.91e-07	0.126	GGCGGTAGCTTG		trkA	FALSE	Y	1.07	Class V	N
GGCGGTAGCGTG	4213142	4213153	-	15.9083	2.91e-07	0.126	GGCGGTAGCCTG		lldP	FALSE	Y	0.54	Class V	N
GGCGGTAGCGTG	4748244	4748255	-	15.9083	2.91e-07	0.126	GGCGGTAGCCTG		aceB	FALSE	Y	0.51	Class V	N
GGCGGTAGCGTG	318402	318413	+	15.9083	2.91e-07	0.126	GGCGGTAGCCTG		cdiA	TRUE	Y	0.55	Class V	N
GGCGGTAGCGTG	3804932	3804943	+	15.9083	2.91e-07	0.126	GGCGGTAGCGTC		degQ	TRUE	Y	1.41	Class V	N
GGCGGTAGCGTG	3928769	3928780	+	15.9083	2.91e-07	0.126	GGCGGTAGCCTG		nirC	TRUE	Y	0.62	Class V	N
GGCGGTAGCGTG	4687738	4687749	+	15.9083	2.91e-07	0.126	GGCGGTAGCGTT		c4921	TRUE	Y	0.49	Class III	N
GGCGGTAGCGTG	2100391	2100402	-	15.7798	5.38e-07	0.126	GGCGGCAGCGTG		aspS	FALSE	Y	4.51	Class VI	N
GGCGGTAGCGTG	3038382	3038393	-	15.7798	5.38e-07	0.126	GGCGGCAGCGTG		c3165	TRUE	Y	0.38	Class I	N
GGCGGTAGCGTG	3519345	3519356	-	15.7798	5.38e-07	0.126	GGCGGTAGCGAG		c3691 (part of kps operon)	FALSE	Y	4.43	Class IV	N
GGCGGTAGCGTG	3692812	3692823	-	15.7798	5.38e-07	0.126	GGCGGTTGCGTG		yhaJ	TRUE	Y	1.2	Class V	N
GGCGGTAGCGTG	3731564	3731575	-	15.7798	5.38e-07	0.126	GGCGGTAGCGGG		yraQ	TRUE	Y	0.96	Class V	N
GGCGGTAGCGTG	3889581	3889592	-	15.7798	5.38e-07	0.126	GGCGGTAGCGGG		gspD	FALSE	Y	0.63	Class V	N
GGCGGTAGCGTG	4375388	4375399	-	15.7798	5.38e-07	0.126	GGCGGTAGCGGG		dgoK	TRUE	Y	0.4	Class I	N
GGCGGTAGCGTG	320319	320330	+	15.7798	5.38e-07	0.126	GGCGGTGGCGTG		cdiA	TRUE	Y	0.55	Class V	N
GGCGGTAGCGTG	438469	438480	+	15.7798	5.38e-07	0.126	GGCGGTGGCGTG		prpB	TRUE	Y	0.43	Class V	N
GGCGGTAGCGTG	564982	564993	+	15.7798	5.38e-07	0.126	GGCGGCAGCGTG		priC	FALSE	Y	1.19	Class V	N
GGCGGTAGCGTG	1113083	1113094	+	15.7798	5.38e-07	0.126	GGCGGTTGCGTG		putP	TRUE	Y	1.67	Class V	N
GGCGGTAGCGTG	1162830	1162841	+	15.7798	5.38e-07	0.126	GGCGGTGGCGTG		c1206	TRUE	Y	0.42	Class I	N
GGCGGTAGCGTG	1433232	1433243	+	15.7798	5.38e-07	0.126	GGCGGCAGCGTG		c1578	TRUE	Y	0.29	Class I	N
GGCGGTAGCGTG	3205224	3205235	+	15.7798	5.38e-07	0.126	GGCGGTCGCGTG		sdaB	TRUE	Y	2.69	Class VI	N
GGCGGTAGCGTG	3577110	3577121	+	15.7798	5.38e-07	0.126	GGCGGCAGCGTG		yqhD	TRUE	Y	0.54	Class V	N
GGCGGTAGCGTG	3642429	3642440	+	15.7798	5.38e-07	0.126	GGCGGTGGCGTG		ygiM	TRUE	Y	1.48	Class V	N
GGCGGTAGCGTG	3660995	3661006	+	15.7798	5.38e-07	0.126	GGCGGTGGCGTG		ygjG	TRUE	Y	0.38	Class I	N
GGCGGTAGCGTG	4452207	4452218	+	15.7798	5.38e-07	0.126	GGCGGTGGCGTG		c4690	TRUE	Y	0.73	Class V	N
GGCGGTAGCGTG	4682871	4682882	+	15.7798	5.38e-07	0.126	GGCGGTTGCGTG		argB	TRUE	Y	0.48	Class V	N
GGCGGTAGCGTG	4898663	4898674	+	15.7798	5.38e-07	0.126	GGCGGTAGCGGG		adiA	FALSE	Y	0.43	Class V	N

## Sheet: 2C WT RfaH peak calling 
start	end	length	pileup	neg LOG10(pvalue)	fold_enrichment	neg LOG10(pvalue)	name	Peak in ΔrfaH spanning entire WT region?	ops site?	If no peak in ΔrfaH, is the FE over 1.5 in WT ?	Genes spanning site
115233	115571	339	420.09	43.7802	2.01332	41.9084	r1_wt_rfaH_peak_1	Y	NA	NA
227335	227665	331	376.56	28.1837	1.774	26.3448	r1_wt_rfaH_peak_2	Y	NA	NA
234885	240653	5769	666.16	67.0682	2.02789	65.157	r1_wt_rfaH_peak_3	Y	NA	NA
248492	248806	315	341.28	15.167	1.54995	13.3576	r1_wt_rfaH_peak_4	Y	NA	NA
295498	295809	312	388.65	25.7407	1.71826	23.9065	r1_wt_rfaH_peak_5	Y	NA	NA
301487	301763	277	289.82	7.2908	1.36718	5.5095	r1_wt_rfaH_peak_6	Y	NA	NA
729293	730802	1510	348.27	25.3127	1.80534	23.4763	r1_wt_rfaH_peak_7	Y	NA	NA
803178	803884	707	299.12	13.1402	1.55916	11.333	r1_wt_rfaH_peak_8	Y	NA	NA
967680	968265	586	883.04	349.698	4.59266	347.68	r1_wt_rfaH_peak_9	Y	NA	NA
1130166	1130705	540	758.51	253.556	3.94572	251.562	r1_wt_rfaH_peak_10	Y	NA	NA
1890069	1890691	623	1225.99	655.97	6.3743	653.911	r1_wt_rfaH_peak_11	Y	NA	NA
2140473	2140844	372	277.2	8.95609	1.44526	7.1651	r1_wt_rfaH_peak_12	Y	NA	NA
2217929	2218172	244	267.48	7.32654	1.39477	5.54368	r1_wt_rfaH_peak_13	Y	NA	NA
2314302	2314640	339	385.5	39.097	2.0079	37.2329	r1_wt_rfaH_peak_14	Y	NA	NA
2385330	2400704	15375	5883.31	6809.24	30.5693	6806.87	r1_wt_rfaH_peak_15	N	Y	Y	5' wzx, wzy, c2563,c2562,c2561,galE, c2559, cpsB, cpsG, gndA, ugd, wzzB
2801929	2802360	432	305.42	14.5303	1.59186	12.7187	r1_wt_rfaH_peak_16	Y	NA	NA
2948355	2948943	589	743.4	239.684	3.86721	237.69	r1_wt_rfaH_peak_17	Y	NA	NA
2988728	2994121	5394	530.09	54.8003	2.04023	52.9045	r1_wt_rfaH_peak_18	Y	NA	NA
3100482	3101191	710	431.08	35.5931	1.90705	33.7326	r1_wt_rfaH_peak_19	Y	NA	NA
3130269	3130957	689	1555.73	985.8	8.02773	983.716	r1_wt_rfaH_peak_20	Y	NA	NA
3137840	3138158	319	286.41	11.459	1.49161	9.66332	r1_wt_rfaH_peak_21	Y	NA	NA
3222109	3222504	396	283.74	7.865	1.38971	6.08164	r1_wt_rfaH_peak_22	Y	NA	NA
3417492	3428341	10850	1346.23	579.375	5.65468	577.278	r1_wt_rfaH_peak_23	N	Y	Y	5' hlyC, hlyA, hlyB, hlyD; also spans c3575 (antisense) and c3577, which is read-through
3518505	3529799	11295	18249.3	27032.7	70.8975	27029.7	r1_wt_rfaH_peak_24	No, spans some of the region, but only 1.3 fold enriched	Y	Y	5' c3698, c3697, c3696,c3695, c3694, c3693, 3692, partial c3691 (antisense, so read-through)
3644944	3645361	418	540.5	81.2405	2.33848	79.3256	r1_wt_rfaH_peak_25	Y	NA	NA
3751725	3751974	250	340.22	5.71372	1.29041	3.93899	r1_wt_rfaH_peak_26	Y	NA	NA
3755686	3756284	599	443.34	20.5717	1.56856	18.7482	r1_wt_rfaH_peak_27	Y	NA	NA
3855534	3860445	4912	920.94	99.4411	2.07892	97.4937	r1_wt_rfaH_peak_28	Y	NA	NA
3967007	3967283	277	468.18	26.2437	1.64207	24.408	r1_wt_rfaH_peak_29	Y	NA	NA
3999520	3999823	304	524.88	31.2755	1.68062	29.4274	r1_wt_rfaH_peak_30	Y	NA	NA
4229289	4239472	10184	6959.9	6181.46	19.0187	6179.09	r1_wt_rfaH_peak_31	N	Y	Y	5' rfaQ, waaG, rfaP, waaO, c4452, rfaY, c4450, c4449, c4448, rfaC (anti-sense, read-through)
4296533	4299207	2675	448.5	7.03855	1.27706	5.25849	r1_wt_rfaH_peak_32	N	NA	N
4301944	4303619	1676	458.31	4.26116	1.19884	2.4973	r1_wt_rfaH_peak_33	N	NA	N
4402136	4402523	388	642.59	37.092	1.64819	35.2335	r1_wt_rfaH_peak_34	Y	NA	NA
4442530	4448215	5686	792.17	76.6181	2.01276	74.6893	r1_wt_rfaH_peak_35	Y	NA	NA
4482485	4483054	570	677.04	56.9535	1.90212	55.0526	r1_wt_rfaH_peak_36	Y	NA	NA
4560898	4566309	5412	1039.01	110.689	2.00048	108.749	r1_wt_rfaH_peak_37	Y	NA	NA
4698574	4704261	5688	674.58	67.3253	2.02559	65.4117	r1_wt_rfaH_peak_38	Y	NA	NA
4707606	4708244	639	550.95	31.7346	1.69071	29.8832	r1_wt_rfaH_peak_39	Y	NA	NA
4739030	4744336	5307	1071.11	112.528	1.99393	110.586	r1_wt_rfaH_peak_40	Y	NA	NA
4840701	4841074	374	527.98	42.2007	1.82316	40.3327	r1_wt_rfaH_peak_41	Y	NA	NA
4947679	4948451	773	339.43	3.98591	1.2256	2.22404	r1_wt_rfaH_peak_42	N	N	Some small signal at beginning of TU	5' c5188, pap
5000422	5000963	542	440.92	19.6888	1.57058	17.8653	r1_wt_rfaH_peak_43	Y	NA	N
5048890	5049385	496	643.81	105.903	2.47583	103.963	r1_wt_rfaH_peak_44	Y	NA	N
5194983	5195497	515	376.29	11.2355	1.4328	9.43458	r1_wt_rfaH_peak_45	Y	NA	N
5211007	5211263	257	375.67	15.2466	1.515	13.4376	r1_wt_rfaH_peak_46	N	NA	N

## Sheet: 2D ΔhΔs RfaH peak calling
start	end	length	pileup	neg LOG10(pvalue)	fold_enrichment	neg LOG10(pvalue)	name	Peak in ΔrfaH spanning entire ΔhΔs region?	ops site?	If no peak in ΔrfaH and ops site, is the FE over 1.5 in ΔhΔs?	"Bound" in WT?	Genes spanning site
235431	237415	1985	339.13	5.00991	1.26422	3.41139	r1_2x_rfaH_peak_1	Y	N	NA
238736	240251	1516	273.67	8.17481	1.40684	6.55567	r1_2x_rfaH_peak_2	Y	N	NA
295513	295789	277	248.87	13.0845	1.60468	11.437	r1_2x_rfaH_peak_3	Y	N	NA
967687	968251	565	517.43	161.057	3.69649	159.211	r1_2x_rfaH_peak_4	Y	N	NA
1130160	1130682	523	384.67	78.8003	2.74991	77.0267	r1_2x_rfaH_peak_5	Y	N	NA
1715707	1723246	7540	239.84	15.6868	1.71726	14.0255	r1_2x_rfaH_peak_6	N	Y	No	No	5' c1882, tssI, c1884, c1885, c1886, c1887, tss_1
1724331	1725594	1264	207.24	7.79067	1.48475	6.16651	r1_2x_rfaH_peak_7	N	N	NA
1890073	1890646	574	602.69	225.085	4.30438	223.21	r1_2x_rfaH_peak_8	Y	N	NA
2314293	2314622	330	251.58	19.8622	1.80095	18.1909	r1_2x_rfaH_peak_9	Y	N	NA
2385426	2425127	39702	1429.57	1176.55	10.1869	1174.52	r1_2x_rfaH_peak_10	N	Y	Y	Yes, but signal extends to a new site	Two loci: (Antisense) 5' wzx, wzy, c2563,c2562,c2561,galE, c2559, cpsB, cpsG, gndA, ugd, wzzB (Antisense upstream): wza, wzb, wzc, wcaA, wcaB, wcaC, wcaD, wcaF, gmd, fcI, gmm, wcaI, cpsB_1, cpsG_1, wcaJ, wzxC, wcaK, wcaL, wcaM, galF
2948357	2948940	584	409.25	89.4274	2.8847	87.6386	r1_2x_rfaH_peak_11	Y		NA
2988925	2989609	685	273.61	6.28843	1.35123	4.6766	r1_2x_rfaH_peak_12	Y		NA
2990823	2991225	403	244.37	6.53553	1.38728	4.92119	r1_2x_rfaH_peak_13	Y		NA
3130337	3130927	591	660.63	220.917	3.92238	219.037	r1_2x_rfaH_peak_14	Y		NA
3229483	3242734	13252	275.13	24.3231	1.89635	22.6341	r1_2x_rfaH_peak_15	N	Y	Y	No	tssH, vgrG, c3394, c3395, c3396, c3397, c3398
3243682	3245954	2273	201.17	6.99119	1.44153	5.37743	r1_2x_rfaH_peak_16	N	N	Y	No	downstream of the c3398 peak
3246923	3249516	2594	235.41	12.5907	1.63357	10.9386	r1_2x_rfaH_peak_17	N	N	Y	No	downstream of the c3398 peak
3417378	3437484	20107	3596.05	4175.83	22.2653	4173.48	r1_2x_rfaH_peak_18	N	Yes for hly, no for pap	Y	Yes, but extends to pap	5' hlyC, A, B, D, but also spans c3575, tnpB_2, papX, papG, papF, papE, c3586, c3588, c3589, papC, papH, c3592
3519075	3529686	10612	5679.12	6491.27	33.0722	6488.66	r1_2x_rfaH_peak_19	Y, but only 1.3 fold	Y	N	Y	5' c3698, c3697, c3696,c3695, c3694, c3693, 3692, partial c3691 (antisense, so read-through)
3645011	3645343	333	264.14	18.6321	1.73302	16.9665	r1_2x_rfaH_peak_20	Y		NA
3855635	3857352	1718	467.39	14.2577	1.39198	12.6139	r1_2x_rfaH_peak_21	Y		NA
3858451	3860083	1633	364.25	6.68452	1.29772	5.07459	r1_2x_rfaH_peak_22	Y		NA
3999507	3999780	274	293.54	13.2466	1.54966	11.5968	r1_2x_rfaH_peak_23	Y		NA
4229187	4239457	10271	3412.03	2879.97	16.8089	2877.71	r1_2x_rfaH_peak_24	N	Y	Y	Y	5' rfaQ, waaG, rfaP, waaO, c4452, rfaY, c4450, c4449, c4448, rfaC (anti-sense, read-through)
4295323	4304254	8932	810.63	248.07	4.13807	246.12	r1_2x_rfaH_peak_25	N	Y	Y	No	5' c4518, c4517, C_RS29530, c4514, c4513, c4512, c4511)
4402183	4402467	285	300.32	13.6841	1.55138	12.0338	r1_2x_rfaH_peak_26	Y		NA
4443109	4445694	2586	322.69	10.47	1.42947	8.83922	r1_2x_rfaH_peak_27	Y		NA
4446707	4447756	1050	341.22	6.83772	1.31993	5.2238	r1_2x_rfaH_peak_28	Y		NA
4482660	4482963	304	271.09	5.42875	1.32052	3.82416	r1_2x_rfaH_peak_29	Y		NA
4561719	4566041	4323	505.24	14.9135	1.3581	13.2741	r1_2x_rfaH_peak_30	Y		NA
4699708	4702073	2366	307.59	8.49819	1.39863	6.8725	r1_2x_rfaH_peak_31	Y		NA
4703084	4704023	940	272.79	4.87783	1.29462	3.27969	r1_2x_rfaH_peak_32	Y		NA
4707882	4708129	248	243.07	4.32344	1.29105	2.73027	r1_2x_rfaH_peak_33	Y		NA
4739339	4743954	4616	576.82	11.9579	1.3144	10.3229	r1_2x_rfaH_peak_34	Y		NA
4939973	4948823	8851	456.45	72.524	2.52725	70.7309	r1_2x_rfaH_peak_35	N	No	N	No	5' c5188, papH_1, papC_1, c5185, c5184, c5182, papE_1, papF_1, papG-II_1
5048918	5049348	431	331.77	38.3347	2.09056	36.6141	r1_2x_rfaH_peak_36	Y		NA

## Sheet: 2E RNAP occupancy at ops
Start	Stop	Strand	Nearest Gene	Gene orientation	Is the ops in the non-template strand?	WT gene class	WT RNAP signal at gene	Elongating in WT? (above background)
579676	579687	+	ushA	-	FALSE	Class V	0.91	NA
2400391	2400402	-	wxz	-	TRUE	Class IV	5.3	Y
2424955	2424966	-	wza	-	TRUE	Class I	0.38	N
3229485	3229496	+	tssH	+	TRUE	Class I	0.35	N
4239175	4239186	-	rfaQ	-	TRUE	Class III	1.47	Y
4304090	4304101	-	c4518	-	TRUE	Class V	0.44	Y
1715753	1715764	+	c1882	+	TRUE	Class I	0.39	N
3417738	3417749	+	hlyC	+	TRUE	Class III	1.44	Y
786638	786649	-	sucA	+	FALSE	Class VI	2.89	NA
3529321	3529332	-	c3698 (kapsule)	-	TRUE	Class IV	9.98	Y
2306890	2306901	+	clbB	-	FALSE	Class V	2.12	NA
53570	53581	-	apaH	-	TRUE	Class V	2.25	Y
958126	958137	-	ybjP	-	TRUE	Class V	0.84	Y
2031791	2031802	-	yeaL	+	FALSE	Class V	1.97	NA
2810118	2810129	-	ligA	-	TRUE	Class V	1.49	Y
3869096	3869107	-	trkA	+	FALSE	Class V	1.07	NA
4213142	4213153	-	lldP	+	FALSE	Class V	0.54	NA
4748244	4748255	-	aceB	+	FALSE	Class V	0.51	NA
318402	318413	+	cdiA	+	TRUE	Class V	0.55	Y
3804932	3804943	+	degQ	+	TRUE	Class V	1.41	Y
3928769	3928780	+	nirC	+	TRUE	Class V	0.62	Y
4687738	4687749	+	c4921	+	TRUE	Class III	0.49	Y
2100391	2100402	-	aspS	+	FALSE	Class VI	4.51	NA
3038382	3038393	-	c3165	-	TRUE	Class I	0.38	N
3519345	3519356	-	c3691 (part of kps operon)	+	FALSE	Class IV	4.43	NA
3692812	3692823	-	yhaJ	-	TRUE	Class V	1.2	Y
3731564	3731575	-	yraQ	-	TRUE	Class V	0.96	Y
3889581	3889592	-	gspD	+	FALSE	Class V	0.63	NA
4375388	4375399	-	dgoK	-	TRUE	Class I	0.4	N
320319	320330	+	cdiA	+	TRUE	Class V	0.55	Y
438469	438480	+	prpB	+	TRUE	Class V	0.43	Y
564982	564993	+	priC	-	FALSE	Class V	1.19	NA
1113083	1113094	+	putP	+	TRUE	Class V	1.67	Y
1162830	1162841	+	c1206	+	TRUE	Class I	0.42	N
1433232	1433243	+	c1578	+	TRUE	Class I	0.29	N
3205224	3205235	+	sdaB	+	TRUE	Class VI	2.69	Y
3577110	3577121	+	yqhD	+	TRUE	Class V	0.54	Y
3642429	3642440	+	ygiM	+	TRUE	Class V	1.48	Y
3660995	3661006	+	ygjG	+	TRUE	Class I	0.38	N
4452207	4452218	+	c4690	+	TRUE	Class V	0.73	Y
4682871	4682882	+	argB	+	TRUE	Class V	0.48	Y
4898663	4898674	+	adiA	-	FALSE	Class V	0.43	NA
