# Supplementary material for: RfaH Counter-Silences Inhibition of Transcript Elongation by H-NS–StpA Nucleoprotein Filaments in Pathogenic Escherichia coli
Source: mBio. 2022 Oct 20;13(6):e02662-22. doi: 10.1128/mbio.02662-22 (PMC9765446; doi:10.1128/mbio.02662-22)
Supplement: Data set S3 [file mbio.02662-22-s0010.xlsx]

## Sheet: Legend
Legend	Description	Relevant figures
3A	Traveling ratios for WT vs. ΔrfaH	Fig. 3B-E, Fig. 6A
3B	Traveling ratios for ΔhnsΔstpA vs. ΔhnsΔstpAΔrfaH	Fig. 4B-E, Fig. 6A
3C	Traveling ratios for ΔstpA vs. ΔstpAΔrfaH	Fig. 5B-E, Fig. 6A

## Sheet: 3A WT vs. -rfaH
Transcription Unit	Window A relative to transcription start site (TSS)	Window B relative to TSS	WT Occupancy window A Rep 1	WT Occupancy window A Rep 2	WT Occupancy window A Rep 3	WT Occupancy window B Rep 1	WT Occupancy window B Rep 2	WT Occupancy window B Rep 3	WT traveling ratio rep 1	WT traveling ratio rep 2	WT traveling ratio rep 3	ΔrfaH Occupancy window A Rep 1	ΔrfaH Occupancy window A Rep 2	ΔrfaH Occupancy window A Rep 3	ΔrfaH Occupancy window B Rep 1	ΔrfaH Occupancy window B Rep 2	ΔrfaH Occupancy window B Rep 3	ΔrfaH traveling ratio rep 1	ΔrfaH traveling ratio rep 2	ΔrfaH traveling ratio rep 3	Relative traveling ratio rep 1	Relative traveling ratio rep 2	Relative traveling ratio rep 3	Average relative traveling ratio for WT	Relative traveling ratio compared to control
RfaH-regulated TUs
wzx	400-700	5400-5700	0.0138667	0.0205835	0.0133532	0.00667967	0.0127441	0.00643676	0.481704	0.61914	0.482039	0.00768048	0.0105084	0.00848424	0.000930819	0.00166397	0.00206676	0.121193	0.158346	0.2436	0.251592	0.255752	0.505354	0.337566	0.33781
kps	1200-1500	6200-6500	0.0190613	0.0350403	0.0274964	0.0125565	0.0219939	0.0117239	0.658742	0.627674	0.42638	0.0183446	0.0316885	0.0290386	0.00109725	0.00130621	0.00190594	0.059813	0.0412204	0.0656345	0.0907988	0.0656717	0.153934	0.103468	0.103543
hly	500-800	5500-5800	0.0042891	0.00794956	0.00364412	0.00166679	0.00284074	0.00216943	0.388611	0.357346	0.595325	0.00232342	0.00370928	0.0030886	0.000901597	0.0011512	0.00172819	0.388047	0.310357	0.559537	0.998548	0.868506	0.939885	0.935646	0.936323
rfa	400-700	5400-5700	0.00242101	0.00515979	0.00403709	0.00214989	0.00454494	0.00230203	0.888013	0.880838	0.57022	0.00175607	0.00419184	0.00222113	0.000287209	0.000743435	0.000813237	0.163552	0.177353	0.366136	0.184178	0.201346	0.642096	0.34254	0.342787
Controls
atp	300-600	5300-5600	0.0414802	0.0589522	0.0441017	0.0156874	0.0280559	0.0195177	0.378191	0.475909	0.442561	0.0412068	0.0625715	0.0399868	0.01348	0.0249735	0.0160601	0.327131	0.39912	0.401634	0.864989	0.838647	0.907523	0.870386
his	300-600	5300-5600	0.00509798	0.00976917	0.00570083	0.0023245	0.00373175	0.00403075	0.455966	0.381992	0.707045	0.00498925	0.00832657	0.00528623	0.00183258	0.00502415	0.00296348	0.367305	0.603387	0.560604	0.805555	1.57958	0.792884	1.05934
dec	300-600	3800-4030	0.0064209	0.00822632	0.00571487	0.00264746	0.00369894	0.00222134	0.412319	0.449647	0.388695	0.00458759	0.00722259	0.00666315	0.00221034	0.002781	0.00244321	0.481808	0.385042	0.366675	1.16853	0.85632	0.943349	0.9894
cyo	300-600	4600-4900	0.0397394	0.0682407	0.048075	0.0188576	0.0364932	0.0232667	0.474532	0.534772	0.483967	0.0420809	0.0576519	0.0445917	0.0214898	0.0307096	0.0250708	0.510678	0.532672	0.562229	1.07617	0.996075	1.16171	1.07799
*Window A for control TUs is 300 bp downstream from the TSS. Window B was +5 kb from window A or the last 300 bp in the TU if the TU was shorter than 5000 bp
Average traveling ratio for RfaH-regulated TUs	0.429805
Average traveling ratio for controls	0.999278

## Sheet: 3B -hns-stpA vs. -h-s-r
Transcription Unit	Window A relative to TSS	Window B relative to TSS	ΔhnsΔstpA Occupancy window A Rep 1	ΔhnsΔstpA Occupancy window A Rep 2	ΔhnsΔstpA Occupancy window B Rep 1	ΔhnsΔstpA Occupancy window B Rep 2	ΔhnsΔstpA traveling ratio rep 1	ΔhnsΔstpA traveling ratio rep 2	ΔhnsΔstpAΔrfaH Occupancy window A Rep 1	ΔhnsΔstpAΔrfaH Occupancy window A Rep 2	ΔhnsΔstpAΔrfaH Occupancy window B Rep 1	ΔhnsΔstpAΔrfaH Occupancy window B Rep 2	ΔhnsΔstpAΔrfaH traveling ratio rep 1	ΔhnsΔstpAΔrfaH traveling ratio rep 2	Relative traveling ratio rep 1	Relative traveling ratio rep 2	Average relative traveling ratio for ΔhnsΔstpA	Relative traveling ratio compared to control
RfaH-regulated
wzx	400-700	5400-5700	0.116001	0.108312	0.0792174	0.128322	0.682902	1.18474	0.0748818	0.124529	0.0475858	0.0757162	0.635479	0.608022	0.930557	0.513213	0.721885	0.651911
kps	1200-1500	6200-6500	0.0496569	0.0366668	0.0711677	0.0646888	1.43319	1.76424	0.0237501	0.0431618	0.0381702	0.0679282	1.60716	1.5738	1.12139	0.892059	1.00672	0.90914
hly	500-800	5500-5800	0.247232	0.235905	0.101934	0.0871105	0.412301	0.369261	0.207015	0.280866	0.0643345	0.0973813	0.310772	0.346718	0.753752	0.938951	0.846352	0.764313
rfa	400-700	5400-5700	0.0148442	0.0130478	0.026685	0.025621	1.79767	1.96363	0.00567544	0.0113095	0.0145089	0.0232708	2.55643	2.05763	1.42208	1.04787	1.23497	1.11527
Controls
atp	300-600	5300-5600	0.119274	0.120144	0.058248	0.0432334	0.488357	0.359847	0.0965575	0.119809	0.0363413	0.0492354	0.37637	0.410949	0.770687	1.14201	0.956348
his	300-600	5300-5600	0.0147531	0.0143323	0.0118649	0.00788539	0.804234	0.550184	0.010131	0.0180057	0.00972929	0.00922206	0.960345	0.512175	1.19411	0.930915	1.06251
dec	300-600	3800-4030	0.00539182	0.00497663	0.0110799	0.00877774	2.05495	1.76379	0.00339194	0.00544702	0.00824636	0.0127847	2.43116	2.34709	1.18308	1.33071	1.25689
cyo	300-600	4600-4900	0.122639	0.100882	0.0867216	0.0675997	0.707128	0.670085	0.0739962	0.114269	0.0528355	0.0993442	0.71403	0.869385	1.00976	1.29743	1.15359
*Window A for control TUs is 300 bp downstream from the TSS. Window B was +5 kb from window A or the last 300 bp in the TU if the TU was shorter than 5000 bp
Average traveling ratio for RfaH-regulated TUs	0.952484
Average traveling ratio for controls	1.10734

## Sheet: 3C -stpA vs. -stpA-rfaH
Transcription Unit	Window A relative to TSS	Window B relative to TSS	ΔstpA Occupancy window A Rep 1	ΔstpA Occupancy window A Rep 2	ΔstpA Occupancy window A Rep 3	ΔstpA Occupancy window B Rep 1	ΔstpA Occupancy window B Rep 2	ΔstpA Occupancy window B Rep 3	ΔstpA traveling ratio rep 1	ΔstpA traveling ratio rep 2	ΔstpA traveling ratio rep 3	ΔstpAΔrfaH Occupancy window A Rep 1	ΔstpAΔrfaH Occupancy window A Rep 2	ΔstpAΔrfaH Occupancy window A Rep 3	ΔstpAΔrfaH Occupancy window B Rep 1	ΔstpAΔrfaH Occupancy window B Rep 2	ΔstpAΔrfaH Occupancy window B Rep 3	ΔstpAΔrfaH traveling ratio rep 1	ΔstpAΔrfaH traveling ratio rep 2	ΔstpAΔrfaH traveling ratio rep 3	Relative traveling ratio rep 1	Relative traveling ratio rep 2	Relative traveling ratio rep 3	Average relative traveling ratio for ΔstpA	Relative traveling ratio compared to control
RfaH-regulated
wzx	400-700	5400-5700	0.0142842	0.0142891	0.0147008	0.00654897	0.0127795	0.0100497	0.458476	0.894359	0.683617	0.00836278	0.00994153	0.0122346	0.00140286	0.00207282	0.00256604	0.167751	0.208502	0.209736	0.365888	0.23313	0.306803	0.30194	0.182903
kps	1200-1500	6200-6500	0.0208216	0.0265319	0.0273823	0.00966715	0.014211	0.0137247	0.464284	0.535621	0.501224	0.0206369	0.0217843	0.0262546	0.00135388	0.00152238	0.00177408	0.0656051	0.0698842	0.0675723	0.141304	0.130473	0.134814	0.13553	0.110098
hly	500-800	5500-5800	0.00741123	0.00822297	0.00672151	0.00234646	0.00280579	0.00307149	0.316609	0.341214	0.456964	0.00620199	0.0078112	0.00498161	0.001469	0.001702	0.00222301	0.23686	0.217893	0.446243	0.748116	0.638581	0.976538	0.787745	0.788702
rfa	400-700	5400-5700	0.00390181	0.00423119	0.00492925	0.00259734	0.00409612	0.00332743	0.665675	0.968078	0.675039	0.00304271	0.00315194	0.00353422	0.00098119	0.00147185	0.000749382	0.322472	0.466968	0.212036	0.484429	0.482366	0.314109	0.426968	0.278991
Controls
atp	300-600	5300-5600	0.0472962	0.0560501	0.0525335	0.0213913	0.019126	0.0200839	0.452283	0.341231	0.382307	0.045818	0.0465905	0.0566575	0.0189341	0.0218033	0.017761	0.413246	0.467977	0.31348	0.913687	1.37144	0.819969	1.03503
his	300-600	5300-5600	0.00560925	0.00780284	0.0077934	0.00344391	0.00477655	0.00510174	0.613969	0.612155	0.654624	0.00564014	0.00752243	0.0106284	0.00370895	0.00411773	0.00405487	0.6576	0.547394	0.381511	1.07106	0.894207	0.582794	0.849355
dec	300-600	3800-4030	0.00274823	0.00269919	0.00269094	0.00328132	0.00357014	0.00424088	1.19397	1.32267	1.57598	0.0028089	0.00273648	0.00267517	0.00350384	0.00443105	0.00434947	1.24741	1.61925	1.62587	1.04475	1.22423	1.03165	1.10021
cyo	300-600	4600-4900	0.0412701	0.043149	0.0551797	0.0274708	0.0292546	0.0293413	0.665634	0.677992	0.53174	0.0521484	0.0486069	0.0479274	0.0298973	0.0336709	0.0337349	0.573312	0.692718	0.703875	0.861302	1.02172	1.32372	1.06891
*Window A for control TUs is 300 bp downstream from the TSS. Window B was +5 kb from window A or the last 300 bp in the TU if the TU was shorter than 5000 bp
Average traveling ratio for RfaH-regulated TUs	0.413046
Average traveling ratio for controls	1.01338
